# Supplementary material for: Complete Sequence and Analysis of Coconut Palm (Cocos nucifera) Mitochondrial Genome
Source: PLoS One. 2016 Oct 13;11(10):e0163990. doi: 10.1371/journal.pone.0163990 (PMC5063475; doi:10.1371/journal.pone.0163990)
Supplement: S3 Table — (XLSX) [file pone.0163990.s006.xlsx]

## Sheet: Sheet1
S3 Table. Tandem repeats identified in the C. nucifera mt genome by using Tandem Repeats Finder
Start	End	Period Size	Copy Number	Consensus size	Percent Matches	Percent Indels	Score	A	C	G	T	Entropy (0-2)	Length
2857	2881	11	2.3	11	100	0	50	28	20	16	36	1.93	25
21062	21167	56	1.9	54	83	11	135	43	0	0	55	1.06	106
41801	41832	15	2	17	88	11	50	0	37	15	46	1.46	32
59564	59653	31	3.3	29	85	14	113	34	0	0	65	0.93	90
64086	64123	20	1.9	20	88	0	58	34	15	28	21	1.94	38
73586	73611	13	2	13	100	0	52	15	23	23	38	1.92	26
83920	84046	63	2	63	96	0	236	22	19	36	21	1.95	127
101169	101240	24	3	25	86	9	107	51	0	0	48	1	72
124456	124524	14	4.9	14	76	15	63	34	0	0	65	0.93	69
146171	146287	27	4.3	28	70	24	81	47	0	0	52	1	117
159664	159718	25	2.2	26	90	3	85	43	5	3	47	1.44	55
171134	171180	16	2.8	17	83	6	60	42	0	0	57	0.98	47
171237	171338	37	2.7	37	76	18	104	50	2	2	44	1.32	102
201101	201190	31	3.3	29	80	17	95	65	0	0	34	0.93	90
235644	235750	30	3.5	31	76	10	114	55	0	0	44	0.99	107
274108	274148	16	2.5	17	88	7	59	12	36	9	41	1.76	41
284657	284691	15	2.3	15	95	0	61	40	0	31	28	1.57	35
342541	342597	24	2.4	24	97	2	107	15	31	12	40	1.85	57
342674	342706	8	4.1	8	92	0	57	39	33	0	27	1.57	33
347008	347051	22	2	22	100	0	88	22	18	18	40	1.91	44
364458	364490	16	1.9	18	88	11	52	15	24	9	51	1.72	33
377054	377099	15	3.1	15	81	15	51	45	8	32	13	1.73	46
380553	380595	17	2.6	16	75	7	50	34	16	0	48	1.46	43
391549	391597	23	2.1	23	100	0	98	28	18	16	36	1.92	49
394281	394334	22	2.4	22	81	6	63	50	0	0	50	1	54
432945	432974	15	2.1	14	93	6	51	13	26	20	40	1.89	30
439515	439557	21	2	21	95	0	77	37	9	16	37	1.81	43
444981	445075	23	3.8	25	72	20	74	42	0	0	57	0.98	95
452224	452266	16	2.6	16	81	3	50	16	20	46	16	1.84	43
474096	474125	15	2	15	93	0	51	23	33	10	33	1.88	30
484502	484527	13	2	13	100	0	52	30	23	7	38	1.83	26
554518	554578	24	2.5	24	89	10	106	34	34	31	0	1.58	61
571635	571679	18	2.4	19	81	7	56	44	0	0	55	0.99	45
571704	571759	16	3.1	19	78	19	66	46	0	0	53	1	56
579582	579649	18	3.3	22	76	21	67	55	0	8	35	1.31	68
582070	582096	12	2.3	12	100	0	54	40	0	0	59	0.98	27
591145	591304	42	3.6	45	74	13	143	56	0	0	43	0.99	160
591208	591308	16	6.2	16	72	13	64	55	0	0	44	0.99	101
595275	595431	14	10.8	14	65	20	56	42	0	0	57	0.98	157
609267	609293	8	3.4	8	100	0	54	62	0	0	37	0.95	27
613418	613471	27	1.9	29	85	7	76	18	22	42	16	1.89	54
624201	624260	19	3.3	19	73	13	54	58	0	0	41	0.98	60
624264	624296	10	3.3	10	87	12	50	30	0	0	69	0.88	33
630968	631029	30	2.1	30	100	0	124	16	27	40	16	1.89	62
648500	648604	45	2.5	41	79	11	115	57	0	0	41	1.05	105
659418	659452	18	1.9	18	88	0	52	54	34	11	0	1.37	35
662548	662592	20	2.3	19	92	7	81	40	15	11	33	1.83	45
663574	663617	22	2	22	82	8	54	11	0	11	77	1	44
668786	668992	6	31.1	7	68	23	85	39	1	0	58	1.14	207
673559	673596	16	2.4	16	83	12	51	36	28	10	23	1.88	38
677744	677863	56	2.1	56	100	0	240	42	20	20	16	1.89	120
