# Supplementary material for: Complete Sequence and Analysis of Coconut Palm (Cocos nucifera) Mitochondrial Genome
Source: PLoS One. 2016 Oct 13;11(10):e0163990. doi: 10.1371/journal.pone.0163990 (PMC5063475; doi:10.1371/journal.pone.0163990)
Supplement: S4 Table — (XLSX) [file pone.0163990.s007.xlsx]

## Sheet: Sheet1
S4 Table. Long repeats (>=100bp, forward and palindrome) identified in the C. nucifera mt genome based on REPuter
RepeatLength1	Start1	End1	MatchDirection	RepeatLength2	Start2	End2	E-value
19198	110803	130001	P	19198	195380	214578	0
12553	105482	118035	P	12553	498339	510892	0
7881	52184	60065	F	7881	117003	124884	0
7881	52184	60065	P	7881	200497	208378	0
7232	207346	214578	F	7232	498339	505571	0
4030	590834	594864	P	4030	590834	594864	0
2652	422380	425032	P	2652	422380	425032	0
2489	0	2489	P	2489	457173	459662	0
2268	588572	590840	P	2268	594859	597127	0
1704	253865	255569	F	1704	471693	473397	0
1032	52184	53216	P	1032	498339	499371	0
228	53850	54078	P	228	104805	105033	6.95e-127
228	104805	105033	P	228	118669	118897	6.95e-127
228	104805	105033	F	228	206484	206712	6.95e-127
227	529436	529663	F	227	676156	676383	2.78e-126
215	53951	54166	P	215	467119	467334	4.66e-119
215	118770	118985	P	215	467119	467334	4.66e-119
215	206396	206611	F	215	467119	467334	4.66e-119
204	284484	284688	P	204	427544	427748	1.96e-112
199	52766	52965	P	199	494940	495139	2e-109
199	117585	117784	P	199	494940	495139	2e-109
199	207597	207796	F	199	494940	495139	2e-109
199	417068	417267	F	199	611721	611920	2e-109
199	494940	495139	F	199	498590	498789	2e-109
193	349792	349985	P	193	469464	469657	8.21e-106
182	164222	164404	F	182	190286	190468	3.44e-99
179	246477	246656	F	179	531524	531703	2.2e-97
161	373991	374152	F	161	439886	440047	1.51e-86
153	297728	297881	P	153	469451	469604	9.92e-82
152	164069	164221	F	152	190133	190285	3.97e-81
140	297728	297868	F	140	349845	349985	6.66e-74
136	43340	43476	P	136	223734	223870	1.7e-71
133	160416	160549	P	133	354859	354992	1.09e-69
130	185929	186059	F	130	542002	542132	6.98e-68
127	104805	104932	F	127	467207	467334	4.47e-66
123	5298	5421	P	123	577116	577239	1.14e-63
121	60876	60997	F	121	636057	636178	1.83e-62
115	3502	3617	F	115	300374	300489	7.5e-59
101	84569	84670	P	101	629623	629724	2.01e-50
100	186060	186160	F	100	542133	542233	8.05e-50
