# Supplementary material for: Complete Sequence and Analysis of Coconut Palm (Cocos nucifera) Mitochondrial Genome
Source: PLoS One. 2016 Oct 13;11(10):e0163990. doi: 10.1371/journal.pone.0163990 (PMC5063475; doi:10.1371/journal.pone.0163990)
Supplement: S5 Table — (XLSX) [file pone.0163990.s008.xlsx]

## Sheet: Sheet1
S5 Table. The common variations identified in the C. nucifera by using samtools & bcftools and RGAAT
Chrom	Pos	ID	Ref	Alt_allele	Qual	Filter	Info	Format
mt	468383	.	C	A	221.999	.	DP=1108;VDB=0.129668;SGB=-0.693147;RPB=1.07712e-09;MQB=0.753291;MQSB=0.967012;BQB=0.257173;MQ0F=0;AF1=1;AC1=2;DP4=0,128,603,179;MQ=42;FQ=-267.989;PV4=0,1,1,1.73951e-09	GT:PL	1/1:255,241,0
mt	405383	.	T	G	225.009	.	DP=1157;VDB=0.00036385;SGB=-0.693147;RPB=0.00873681;MQB=3.3028e-27;MQSB=0.000640458;BQB=0.0594108;MQ0F=0;AF1=0.5;AC1=1;DP4=313,240,238,147;MQ=40;FQ=225.007;PV4=0.121044,0.000128917,2.58549e-27,1	GT:PL	0/1:255,0,255
mt	169554	.	A	T	161.998	.	DP=4852;VDB=0.00811838;SGB=-0.693147;RPB=0.119269;MQB=0;MQSB=0;BQB=0.0750341;MQ0F=0.0892415;AF1=1;AC1=2;DP4=277,179,1971,1493;MQ=25;FQ=-263.989;PV4=0.13074,1,0,1	GT:PL	1/1:195,237,0
mt	61441	.	T	G	225.009	.	DP=733;VDB=0.103193;SGB=-0.693147;RPB=0.888277;MQB=0.0334447;MQSB=0.896448;BQB=0.965356;MQ0F=0.00545703;AF1=0.5;AC1=1;DP4=143,130,203,141;MQ=41;FQ=225.007;PV4=0.103095,1,1.43266e-07,1	GT:PL	0/1:255,0,255
mt	172184	.	C	T	195.009	.	DP=1727;VDB=0;SGB=-0.693147;RPB=1.63186e-31;MQB=0;MQSB=9.08625e-16;BQB=3.5006e-22;MQ0F=0.00173712;AF1=0.5;AC1=1;DP4=188,270,7,1088;MQ=38;FQ=198.013;PV4=0,2.24538e-40,0,0.000449985	GT:PL	0/1:225,0,255
mt	414079	.	C	A	225.009	.	DP=3352;VDB=0.0163235;SGB=-0.693147;RPB=0;MQB=0.435623;MQSB=3.27141e-18;BQB=2.40529e-06;MQ0F=0.00357995;AF1=0.5;AC1=1;DP4=2058,0,551,356;MQ=40;FQ=204;PV4=0,1,4.90595e-09,1	GT:PL	0/1:255,0,231
mt	239100	.	T	A	225.009	.	DP=962;VDB=0.000193058;SGB=-0.693147;RPB=0.732423;MQB=0.630051;MQSB=0.999076;BQB=0.910187;MQ0F=0.00623701;AF1=0.5;AC1=1;DP4=199,153,216,199;MQ=42;FQ=225.007;PV4=0.217447,0.333737,0.000672512,1	GT:PL	0/1:255,0,255
mt	659891	.	G	T	225.009	.	DP=1135;VDB=0.0210614;SGB=-0.693147;RPB=0.607585;MQB=0.99954;MQSB=0.97867;BQB=0.0469075;MQ0F=0.00352423;AF1=0.5;AC1=1;DP4=277,171,304,177;MQ=42;FQ=225.007;PV4=0.684336,0.000163298,1,1	GT:PL	0/1:255,0,255
mt	326204	.	A	C	225.009	.	DP=1063;VDB=0.0306278;SGB=-0.693147;RPB=0.678787;MQB=0.952649;MQSB=0.984384;BQB=0.799961;MQ0F=0;AF1=0.5;AC1=1;DP4=254,193,242,185;MQ=42;FQ=225.007;PV4=1,0.129334,0.261125,1	GT:PL	0/1:255,0,255
mt	261862	.	A	C	190.009	.	DP=3196;VDB=1.36367e-37;SGB=-0.693147;RPB=5.7465e-11;MQB=8.9061e-12;MQSB=1.03133e-29;BQB=3.72443e-16;MQ0F=0.00813517;AF1=0.5;AC1=1;DP4=615,519,1294,2;MQ=28;FQ=193.016;PV4=0,1,1.1369e-06,1	GT:PL	0/1:220,0,255
mt	171163	.	T	A	183.009	.	DP=36;VDB=0.00318976;SGB=-0.688148;RPB=0.00717507;MQB=1;MQSB=1;BQB=0.947838;MQ0F=0;AF1=0.5;AC1=1;DP4=0,14,1,14;MQ=42;FQ=144.016;PV4=1,1,1,1	GT:PL	0/1:213,0,171
mt	589002	.	T	A	115.008	.	DP=2529;VDB=0.0022323;SGB=-0.693147;RPB=0;MQB=3.65133e-34;MQSB=9.90766e-08;BQB=0.000300425;MQ0F=0.00276789;AF1=0.5;AC1=1;DP4=1,1839,341,274;MQ=37;FQ=93.0021;PV4=0,1,1,1	GT:PL	0/1:145,0,120
mt	586149	.	A	C	225.009	.	DP=1012;VDB=0.0263244;SGB=-0.693147;RPB=0.757834;MQB=0.598144;MQSB=0.779809;BQB=0.91088;MQ0F=0.000988142;AF1=0.5;AC1=1;DP4=239,208,225,150;MQ=42;FQ=225.007;PV4=0.0663667,0.094906,6.81356e-05,0.482474	GT:PL	0/1:255,0,255
mt	648659	.	TA	TAA	214.458	.	INDEL;IDV=710;IMF=0.717172;DP=990;VDB=0;SGB=-0.693147;MQ0F=0.0545455;AF1=1;AC1=2;DP4=0,0,348,0;MQ=42;FQ=-289.528	GT:PL	1/1:255,255,0
mt	394289	.	T	A	225.009	.	DP=119;VDB=0.0918478;SGB=-0.693144;RPB=0.881569;MQB=0.951114;MQSB=0.99046;BQB=0.997528;MQ0F=0;AF1=0.5;AC1=1;DP4=37,32,20,19;MQ=42;FQ=225.007;PV4=0.843225,0.2799,0.134,1	GT:PL	0/1:255,0,255
mt	146266	.	A	T	225.009	.	DP=76;VDB=0.0745102;SGB=-0.693097;RPB=0.441432;MQB=0.801467;MQSB=0.629169;BQB=0.260134;MQ0F=0;AF1=0.5;AC1=1;DP4=26,4,25,5;MQ=42;FQ=225.007;PV4=1,0.00358638,0.0389279,1	GT:PL	0/1:255,0,255
mt	21142	.	A	T	225.009	.	DP=152;VDB=0.810539;SGB=-0.693147;RPB=0.884554;MQB=0.999887;MQSB=0.997985;BQB=0.996174;MQ0F=0;AF1=0.5;AC1=1;DP4=56,3,63,2;MQ=42;FQ=225.007;PV4=0.668059,1,1,0.246221	GT:PL	0/1:255,0,255
mt	380396	.	T	G	225.009	.	DP=2358;VDB=0;SGB=-0.693147;RPB=0;MQB=0;MQSB=3.45497e-11;BQB=2.7462e-17;MQ0F=0.0326548;AF1=0.5;AC1=1;DP4=449,393,976,326;MQ=36;FQ=225.007;PV4=8.52157e-25,0,0,0.00368832	GT:PL	0/1:255,0,255
mt	439550	.	A	G	225.009	.	DP=2328;VDB=0;SGB=-0.693147;RPB=0;MQB=0;MQSB=3.37657e-39;BQB=2.74103e-16;MQ0F=0.0111684;AF1=0.5;AC1=1;DP4=394,284,630,796;MQ=35;FQ=206.983;PV4=2.86056e-09,0,0,3.35819e-09	GT:PL	0/1:255,0,234
mt	215534	.	T	G	225.009	.	DP=798;VDB=0.157887;SGB=-0.693147;RPB=0.989092;MQB=0.317647;MQSB=0.98698;BQB=0.924831;MQ0F=0.00125313;AF1=0.5;AC1=1;DP4=186,152,205,139;MQ=42;FQ=225.007;PV4=0.245749,0.368484,0.000166334,1	GT:PL	0/1:255,0,255
mt	627531	.	T	C	225.009	.	DP=2925;VDB=0.102035;SGB=-0.693147;RPB=1.4013e-45;MQB=1.00355e-05;MQSB=2.14097e-13;BQB=0.00356697;MQ0F=0.00034188;AF1=0.5;AC1=1;DP4=51,1819,509,346;MQ=40;FQ=225.007;PV4=0,1,1,0.198613	GT:PL	0/1:255,0,255
mt	104072	.	A	T	225.009	.	DP=307;VDB=0.0011689;SGB=-0.693147;RPB=0.5649;MQB=0.241078;MQSB=0.92786;BQB=0.577746;MQ0F=0;AF1=0.5;AC1=1;DP4=70,57,73,48;MQ=41;FQ=225.007;PV4=0.441695,0.0181418,0.000691873,1	GT:PL	0/1:255,0,255
mt	649126	.	C	T	192.009	.	DP=3806;VDB=2.81661e-42;SGB=-0.693147;RPB=0;MQB=9.85113e-43;MQSB=2.66624e-10;BQB=8.7881e-06;MQ0F=0.0018392;AF1=0.5;AC1=1;DP4=499,285,80,2383;MQ=40;FQ=136.016;PV4=0,1.54143e-44,4.04975e-42,1	GT:PL	0/1:222,0,163
mt	649140	.	C	T	199.009	.	DP=3083;VDB=0;SGB=-0.693147;RPB=0;MQB=0;MQSB=1.5346e-29;BQB=2.02993e-13;MQ0F=0.00194616;AF1=0.5;AC1=1;DP4=543,257,21,1877;MQ=39;FQ=201.603;PV4=0,0,0,2.08945e-13	GT:PL	0/1:229,0,239
mt	261803	.	A	T	225.009	.	DP=2368;VDB=0.00623391;SGB=-0.693147;RPB=0;MQB=5.20186e-06;MQSB=0;BQB=2.15697e-12;MQ0F=0.0160473;AF1=0.5;AC1=1;DP4=933,0,699,447;MQ=27;FQ=123.016;PV4=0,1,1,1	GT:PL	0/1:255,0,150
mt	374668	.	C	T	187.009	.	DP=2409;VDB=0;SGB=-0.693147;RPB=7.19946e-36;MQB=0;MQSB=0;BQB=7.82299e-16;MQ0F=0.00332088;AF1=0.5;AC1=1;DP4=434,364,11,1297;MQ=38;FQ=190.016;PV4=0,0,0,1	GT:PL	0/1:217,0,255
mt	261796	.	T	A	225.009	.	DP=2129;VDB=0.0107783;SGB=-0.693147;RPB=0;MQB=3.0391e-33;MQSB=0;BQB=0;MQ0F=0.0164396;AF1=0.500001;AC1=1;DP4=664,0,712,461;MQ=26;FQ=29.0205;PV4=0,1,1,1	GT:PL	0/1:255,0,56
mt	169553	.	A	T	88.9974	.	DP=4882;VDB=0.00790579;SGB=-0.693147;RPB=7.18601e-06;MQB=0;MQSB=0;BQB=1.22441e-07;MQ0F=0.0870545;AF1=1;AC1=2;DP4=293,212,1993,1471;MQ=25;FQ=-121.987;PV4=0.847279,1,0,1	GT:PL	1/1:122,95,0
mt	552914	.	T	C	221.999	.	DP=974;VDB=0.176457;SGB=-0.693147;RPB=2.87442e-05;MQB=6.20683e-35;MQSB=5.56895e-07;BQB=0.691341;MQ0F=0.063655;AF1=1;AC1=2;DP4=58,0,426,323;MQ=40;FQ=-281.989;PV4=3.64974e-14,1,1,2.09356e-08	GT:PL	1/1:255,255,0
mt	438583	.	A	C	150.008	.	DP=1683;VDB=0;SGB=-0.693147;RPB=0;MQB=1.58644e-05;MQSB=2.96137e-23;BQB=0;MQ0F=0.0540701;AF1=0.5;AC1=1;DP4=333,254,100,699;MQ=30;FQ=153.017;PV4=0,0,0.000908472,0.00524044	GT:PL	0/1:180,0,255
mt	403256	.	G	T	225.009	.	DP=1127;VDB=0.000927406;SGB=-0.693147;RPB=0.59784;MQB=0.0484031;MQSB=0.983969;BQB=0.122688;MQ0F=0.00266193;AF1=0.5;AC1=1;DP4=319,195,238,166;MQ=41;FQ=225.007;PV4=0.341276,0.000151553,0.00394987,1	GT:PL	0/1:255,0,255
mt	571647	.	A	T	225.009	.	DP=147;VDB=0.00711681;SGB=-0.693147;RPB=0.998204;MQB=0.999083;MQSB=0.983157;BQB=0.878845;MQ0F=0;AF1=0.5;AC1=1;DP4=16,48,12,38;MQ=42;FQ=225.007;PV4=1,0.128843,0.153059,0.374352	GT:PL	0/1:255,0,255
mt	396543	.	T	G	225.009	.	DP=919;VDB=0.00249933;SGB=-0.693147;RPB=0.70328;MQB=0.195962;MQSB=0.915913;BQB=0.90223;MQ0F=0;AF1=0.5;AC1=1;DP4=239,171,205,141;MQ=42;FQ=225.007;PV4=0.824094,0.185346,0.000221664,1	GT:PL	0/1:255,0,255
mt	438607	.	A	T	225.009	.	DP=1627;VDB=1;SGB=-0.693147;RPB=3.39734e-06;MQB=3.24279e-25;MQSB=0;BQB=8.94475e-09;MQ0F=0.0860479;AF1=0.5;AC1=1;DP4=337,259,460,196;MQ=32;FQ=225.007;PV4=7.38322e-07,7.10965e-12,1.63628e-24,0	GT:PL	0/1:255,0,255
mt	589010	.	C	T	118.008	.	DP=2044;VDB=0;SGB=-0.693147;RPB=0;MQB=0;MQSB=2.96609e-09;BQB=0;MQ0F=0.00244618;AF1=0.5;AC1=1;DP4=348,286,1,1131;MQ=36;FQ=121.016;PV4=0,0,1.45937e-28,0	GT:PL	0/1:148,0,255
mt	403257	.	A	C	225.009	.	DP=1135;VDB=0.000957955;SGB=-0.693147;RPB=0.855065;MQB=0.0480133;MQSB=0.987884;BQB=0.165881;MQ0F=0.00264317;AF1=0.5;AC1=1;DP4=322,193,238,166;MQ=41;FQ=225.007;PV4=0.276244,0.000232807,0.00387226,1	GT:PL	0/1:255,0,255
mt	264264	.	C	T	146.008	.	DP=3655;VDB=2.82865e-29;SGB=-0.693147;RPB=0;MQB=6.59187e-09;MQSB=9.01006e-22;BQB=2.27482e-15;MQ0F=0.00136799;AF1=0.5;AC1=1;DP4=475,429,2449,2;MQ=39;FQ=149.017;PV4=0,0,2.19676e-31,1	GT:PL	0/1:176,0,239
mt	438584	.	A	T	119.008	.	DP=1676;VDB=0;SGB=-0.693147;RPB=0;MQB=1.48583e-05;MQSB=7.72046e-24;BQB=0;MQ0F=0.0572792;AF1=0.5;AC1=1;DP4=332,257,99,698;MQ=30;FQ=122.016;PV4=0,0,0.000932738,3.13899e-05	GT:PL	0/1:149,0,255
mt	84813	.	T	A	225.009	.	DP=1140;VDB=0.000436696;SGB=-0.693147;RPB=0.942575;MQB=0.00953843;MQSB=0.82578;BQB=0.204892;MQ0F=0.000877193;AF1=0.5;AC1=1;DP4=298,177,295,191;MQ=41;FQ=225.007;PV4=0.550385,0.000475,6.10375e-10,1	GT:PL	0/1:255,0,255
mt	553002	.	C	T	221.999	.	DP=1019;VDB=0.000187682;SGB=-0.693147;RPB=0.0392465;MQB=7.79924e-33;MQSB=0.0652311;BQB=0.626405;MQ0F=0.0559372;AF1=1;AC1=2;DP4=4,50,465,280;MQ=40;FQ=-281.989;PV4=3.05058e-16,1,1,0.00754682	GT:PL	1/1:255,255,0
mt	374288	.	A	G	152.008	.	DP=2117;VDB=0;SGB=-0.693147;RPB=0;MQB=0;MQSB=0;BQB=7.44477e-16;MQ0F=0.00755786;AF1=0.5;AC1=1;DP4=627,412,844,1;MQ=35;FQ=155.017;PV4=0,5.60519e-45,0,4.56142e-39	GT:PL	0/1:182,0,255
mt	322466	.	T	G	225.009	.	DP=924;VDB=0.213672;SGB=-0.693147;RPB=0.0142434;MQB=0.455879;MQSB=0.999416;BQB=0.963086;MQ0F=0;AF1=0.5;AC1=1;DP4=218,141,211,163;MQ=42;FQ=225.007;PV4=0.260732,0.115166,2.71549e-05,1	GT:PL	0/1:255,0,255
mt	265046	.	G	A	221.999	.	DP=1347;VDB=0.0322973;SGB=-0.693147;RPB=1.5837e-07;MQB=8.48392e-31;MQSB=0.101852;BQB=1.67986e-24;MQ0F=0.0386043;AF1=1;AC1=2;DP4=53,0,573,453;MQ=41;FQ=-281.989;PV4=1.56241e-13,0,1,0.252507	GT:PL	1/1:255,255,0
mt	171164	.	T	A	184.009	.	DP=35;VDB=0.00318976;SGB=-0.688148;RPB=0.0121059;MQB=1;MQSB=1;BQB=1;MQ0F=0;AF1=0.5;AC1=1;DP4=0,13,1,14;MQ=42;FQ=142.016;PV4=1,1,1,1	GT:PL	0/1:214,0,169
mt	414060	.	C	G	225.009	.	DP=2577;VDB=0.0188655;SGB=-0.693147;RPB=0;MQB=5.06127e-21;MQSB=4.85422e-30;BQB=7.50267e-07;MQ0F=0.00388048;AF1=0.5;AC1=1;DP4=1434,2,541,370;MQ=39;FQ=208.963;PV4=0,1,1,1	GT:PL	0/1:255,0,236
mt	394288	.	A	T	225.009	.	DP=118;VDB=0.0886033;SGB=-0.693144;RPB=0.929673;MQB=0.951918;MQSB=0.989763;BQB=0.996988;MQ0F=0;AF1=0.5;AC1=1;DP4=36,32,20,19;MQ=42;FQ=225.007;PV4=1,0.266928,0.137147,1	GT:PL	0/1:255,0,255
mt	261813	.	C	A	225.009	.	DP=2553;VDB=0.00993317;SGB=-0.693147;RPB=0;MQB=0.00817141;MQSB=3.76856e-37;BQB=2.1209e-08;MQ0F=0.0148844;AF1=0.5;AC1=1;DP4=1138,1,667,449;MQ=27;FQ=150.017;PV4=0,1,1,1	GT:PL	0/1:255,0,177
mt	668951	.	ATAATTA	ATAATTAATTA	214.458	.	INDEL;IDV=40;IMF=0.540541;DP=74;VDB=0.00116809;SGB=-0.693146;MQSB=0.0321449;MQ0F=0.0135135;AF1=1;AC1=2;DP4=0,0,40,3;MQ=41;FQ=-154.526	GT:PL	1/1:255,120,0
mt	261960	.	G	A	137.008	.	DP=1930;VDB=0;SGB=-0.693147;RPB=0;MQB=0;MQSB=0;BQB=4.0064e-21;MQ0F=0.00414508;AF1=0.5;AC1=1;DP4=529,385,7,786;MQ=35;FQ=140.016;PV4=0,0,0,0	GT:PL	0/1:167,0,255
mt	261926	.	C	A	206.009	.	DP=2485;VDB=5.75423e-36;SGB=-0.693147;RPB=0.499983;MQB=0;MQSB=0;BQB=3.66918e-10;MQ0F=0.00362173;AF1=0.5;AC1=1;DP4=544,443,43,1223;MQ=31;FQ=208.963;PV4=0,2.60642e-43,0,1	GT:PL	0/1:236,0,255
mt	167788	.	T	G	225.009	.	DP=829;VDB=0.00468237;SGB=-0.693147;RPB=0.65751;MQB=0.816232;MQSB=0.988374;BQB=0.929827;MQ0F=0.013269;AF1=0.5;AC1=1;DP4=162,206,148,165;MQ=42;FQ=225.007;PV4=0.397067,0.178079,0.00102303,1	GT:PL	0/1:255,0,255
mt	172190	.	C	A	161.009	.	DP=1465;VDB=0;SGB=-0.693147;RPB=5.37063e-37;MQB=0;MQSB=8.63695e-27;BQB=5.01447e-07;MQ0F=0.00204778;AF1=0.5;AC1=1;DP4=191,245,2,816;MQ=37;FQ=164.017;PV4=0,2.30387e-31,0,4.40689e-14	GT:PL	0/1:191,0,255
mt	566390	.	A	C	225.009	.	DP=1053;VDB=0.00755702;SGB=-0.693147;RPB=0.674596;MQB=0.976464;MQSB=0.998919;BQB=0.578708;MQ0F=0;AF1=0.5;AC1=1;DP4=279,192,221,160;MQ=42;FQ=225.007;PV4=0.726895,0.00254233,1,1	GT:PL	0/1:255,0,255
mt	380589	.	C	A	225.009	.	DP=1821;VDB=0.11389;SGB=-0.693147;RPB=1.55921e-34;MQB=0.882681;MQSB=7.44093e-05;BQB=3.67173e-08;MQ0F=0.00164745;AF1=0.5;AC1=1;DP4=21,1157,312,190;MQ=41;FQ=225.007;PV4=0,1,1,1	GT:PL	0/1:255,0,255
mt	36188	.	T	G	225.009	.	DP=937;VDB=0.0117761;SGB=-0.693147;RPB=0.973269;MQB=0.146777;MQSB=0.813129;BQB=0.533012;MQ0F=0.0149413;AF1=0.5;AC1=1;DP4=213,169,202,180;MQ=41;FQ=225.007;PV4=0.467685,0.00399275,1.52148e-07,1	GT:PL	0/1:255,0,255
mt	163248	.	C	A	221.999	.	DP=805;VDB=0.0644818;SGB=-0.693147;RPB=2.91339e-05;MQB=0.978316;MQSB=0.983429;BQB=0.671349;MQ0F=0;AF1=1;AC1=2;DP4=0,170,512,37;MQ=42;FQ=-69.9862;PV4=0,0.458738,0.342636,1	GT:PL	1/1:255,43,0
mt	405386	.	C	A	225.009	.	DP=1148;VDB=8.67053e-05;SGB=-0.693147;RPB=0.0295486;MQB=1.6755e-29;MQSB=0.0120852;BQB=0.0581487;MQ0F=0;AF1=0.5;AC1=1;DP4=309,236,228,161;MQ=40;FQ=225.007;PV4=0.591344,0.0002798,8.72137e-32,1	GT:PL	0/1:255,0,255
mt	261920	.	G	T	225.009	.	DP=2512;VDB=2.05675e-32;SGB=-0.693147;RPB=0.143097;MQB=0;MQSB=0;BQB=6.71642e-06;MQ0F=0.00398089;AF1=0.5;AC1=1;DP4=551,443,64,1207;MQ=31;FQ=225.007;PV4=0,3.14071e-29,0,1	GT:PL	0/1:255,0,255
mt	414220	.	G	A	21.0411	.	DP=5127;VDB=6.2244e-05;SGB=-0.693147;RPB=2.33296e-27;MQB=2.84795e-14;MQSB=0;BQB=0.000351794;MQ0F=0.00448605;AF1=0.499998;AC1=1;DP4=948,2350,463,353;MQ=35;FQ=24.0321;PV4=0,3.96568e-09,9.79047e-09,1	GT:PL	0/1:51,0,235
mt	313250	.	G	T	221.999	.	DP=1061;VDB=0.556777;SGB=-0.693147;RPB=0.00332644;MQB=0.985598;MQSB=0.998374;BQB=0.00955219;MQ0F=0;AF1=1;AC1=2;DP4=173,0,264,520;MQ=42;FQ=-139.987;PV4=0,1,0.209506,5.90968e-06	GT:PL	1/1:255,113,0
mt	374306	.	C	T	185.009	.	DP=2698;VDB=1.65488e-36;SGB=-0.693147;RPB=0;MQB=2.71852e-42;MQSB=0;BQB=1.31056e-14;MQ0F=0.00630096;AF1=0.5;AC1=1;DP4=660,372,1359,1;MQ=36;FQ=188.017;PV4=0,0,1.5344e-18,1	GT:PL	0/1:215,0,255
mt	438608	.	C	T	225.009	.	DP=1637;VDB=1;SGB=-0.693147;RPB=1.0271e-05;MQB=2.02476e-26;MQSB=0;BQB=1.76219e-09;MQ0F=0.0849114;AF1=0.5;AC1=1;DP4=336,260,459,196;MQ=32;FQ=225.007;PV4=5.54344e-07,1.43518e-12,5.75412e-26,0	GT:PL	0/1:255,0,255
mt	104068	.	T	A	225.009	.	DP=303;VDB=0.00418016;SGB=-0.693147;RPB=0.0547935;MQB=0.238183;MQSB=0.921259;BQB=0.691691;MQ0F=0;AF1=0.5;AC1=1;DP4=68,58,75,45;MQ=41;FQ=225.007;PV4=0.196981,0.0931266,0.000688756,1	GT:PL	0/1:255,0,255
mt	648560	.	A	T	25.0205	.	DP=14;VDB=0.219617;SGB=-0.636426;RPB=0.360111;MQB=0.948864;MQSB=1;BQB=0.885987;MQ0F=0.0714286;AF1=0.5;AC1=1;DP4=6,1,7,0;MQ=20;FQ=25.9017;PV4=1,1,1,1	GT:PL	0/1:55,0,57
mt	512041	.	C	A	225.009	.	DP=928;VDB=0.000797437;SGB=-0.693147;RPB=0.769036;MQB=0.997128;MQSB=0.996353;BQB=0.998959;MQ0F=0;AF1=0.5;AC1=1;DP4=260,160,194,162;MQ=42;FQ=225.007;PV4=0.0406887,0.172079,1,1	GT:PL	0/1:255,0,255
mt	405384	.	C	G	225.009	.	DP=1159;VDB=0.000324623;SGB=-0.693147;RPB=0.0181314;MQB=1.21935e-26;MQSB=0.00104725;BQB=0.0801024;MQ0F=0;AF1=0.5;AC1=1;DP4=310,241,235,150;MQ=40;FQ=225.007;PV4=0.157375,0.000344207,2.95374e-26,1	GT:PL	0/1:255,0,255
mt	552998	.	G	A	221.999	.	DP=1007;VDB=0.00193872;SGB=-0.693147;RPB=0.104782;MQB=5.51536e-35;MQSB=0.0336709;BQB=0.653814;MQ0F=0.0595829;AF1=1;AC1=2;DP4=5,55,480,275;MQ=40;FQ=-281.989;PV4=8.38635e-18,1,1,0.000251047	GT:PL	1/1:255,255,0
mt	402686	.	C	A	221.999	.	DP=976;VDB=0.257997;SGB=-0.693147;RPB=3.02254e-07;MQB=0.997681;MQSB=0.984796;BQB=0.962763;MQ0F=0;AF1=1;AC1=2;DP4=0,122,534,210;MQ=41;FQ=-168.988;PV4=0,1,1,6.44371e-05	GT:PL	1/1:255,142,0
mt	405385	.	C	G	225.009	.	DP=1151;VDB=0.000283131;SGB=-0.693147;RPB=0.0112729;MQB=6.42375e-27;MQSB=0.00346484;BQB=0.0801624;MQ0F=0;AF1=0.5;AC1=1;DP4=309,240,232,154;MQ=40;FQ=225.007;PV4=0.253373,0.000327227,3.91777e-26,1	GT:PL	0/1:255,0,255
mt	381242	.	A	T	202.009	.	DP=1919;VDB=0;SGB=-0.693147;RPB=0;MQB=0;MQSB=0;BQB=2.65766e-13;MQ0F=0.00156331;AF1=0.5;AC1=1;DP4=463,311,919,2;MQ=37;FQ=204.996;PV4=0,1.45598e-40,0,1.28029e-13	GT:PL	0/1:232,0,255
mt	159506	.	T	G	225.009	.	DP=1025;VDB=0.0991318;SGB=-0.693147;RPB=0.594676;MQB=0.625289;MQSB=0.999429;BQB=0.368645;MQ0F=0;AF1=0.5;AC1=1;DP4=277,168,246,156;MQ=42;FQ=225.007;PV4=0.777234,0.000754695,0.000299242,1	GT:PL	0/1:255,0,255
mt	17930	.	A	C	225.009	.	DP=1186;VDB=0.0520832;SGB=-0.693147;RPB=0.605731;MQB=0.563862;MQSB=0.963894;BQB=0.068875;MQ0F=0.00084317;AF1=0.5;AC1=1;DP4=320,164,305,171;MQ=42;FQ=225.007;PV4=0.542304,0.000592521,0.000925941,1	GT:PL	0/1:255,0,255
mt	439496	.	C	T	76.0075	.	DP=3822;VDB=0.0887352;SGB=-0.693147;RPB=1.94543e-21;MQB=0;MQSB=0;BQB=3.51329e-07;MQ0F=0.00654108;AF1=0.5;AC1=1;DP4=975,1937,421,289;MQ=37;FQ=79.0156;PV4=7.15005e-36,1,1,1.43336e-08	GT:PL	0/1:106,0,255
mt	178852	.	G	T	225.009	.	DP=997;VDB=0.0216063;SGB=-0.693147;RPB=0.999553;MQB=0.763587;MQSB=0.997084;BQB=0.692953;MQ0F=0.0160481;AF1=0.5;AC1=1;DP4=309,174,203,142;MQ=41;FQ=225.007;PV4=0.146813,0.0716665,1,1	GT:PL	0/1:255,0,255
mt	467239	.	C	A	225.009	.	DP=1345;VDB=0.240711;SGB=-0.693147;RPB=0.991226;MQB=0.926328;MQSB=0.924564;BQB=0.846023;MQ0F=0;AF1=0.5;AC1=1;DP4=465,249,257,153;MQ=42;FQ=225.007;PV4=0.438005,0.023922,1,1	GT:PL	0/1:255,0,255
mt	380253	.	T	G	225.009	.	DP=2155;VDB=1.54143e-43;SGB=-0.693147;RPB=0;MQB=0;MQSB=1.28095e-07;BQB=0.00233463;MQ0F=0.0343387;AF1=0.5;AC1=1;DP4=480,229,322,908;MQ=37;FQ=225.007;PV4=0,3.29736e-28,0,1	GT:PL	0/1:255,0,255
mt	52088	.	A	T	225.009	.	DP=658;VDB=6.57532e-05;SGB=-0.693147;RPB=0.657639;MQB=0.340448;MQSB=0.553899;BQB=0.999859;MQ0F=0.0121581;AF1=0.5;AC1=1;DP4=159,148,103,128;MQ=41;FQ=225.007;PV4=0.116717,0.256242,1,1	GT:PL	0/1:255,0,255
mt	663601	.	G	T	121.008	.	DP=3226;VDB=0.167356;SGB=-0.693147;RPB=2.92235e-25;MQB=0.787609;MQSB=4.1122e-08;BQB=0.000473357;MQ0F=0.000619963;AF1=0.5;AC1=1;DP4=92,2138,460,280;MQ=39;FQ=124.016;PV4=0,1,1,0.0880446	GT:PL	0/1:151,0,255
mt	589006	.	C	T	114.008	.	DP=2284;VDB=0;SGB=-0.693147;RPB=0;MQB=0;MQSB=1.1139e-09;BQB=0;MQ0F=0.00218914;AF1=0.5;AC1=1;DP4=342,291,2,1460;MQ=37;FQ=117.016;PV4=0,0,2.87484e-25,0	GT:PL	0/1:144,0,236
mt	643655	.	G	T	225.009	.	DP=1186;VDB=0.0192502;SGB=-0.693147;RPB=0.979196;MQB=0.614964;MQSB=0.998054;BQB=0.22009;MQ0F=0;AF1=0.5;AC1=1;DP4=304,247,258,186;MQ=42;FQ=225.007;PV4=0.368223,0.000854399,1,0.462299	GT:PL	0/1:255,0,255
mt	146221	.	T	A	225.009	.	DP=68;VDB=0.705106;SGB=-0.692717;RPB=0.956056;MQB=0.849554;MQSB=0.817452;BQB=0.988828;MQ0F=0;AF1=0.5;AC1=1;DP4=12,28,8,15;MQ=42;FQ=225.007;PV4=0.781294,1,0.0297319,1	GT:PL	0/1:255,0,255
mt	627067	.	G	C	194.013	.	DP=1016;VDB=0.0690274;SGB=-0.693147;RPB=0.000372298;MQB=1.80839e-22;MQSB=0;BQB=0.20783;MQ0F=0.215551;AF1=0.500499;AC1=1;DP4=9,282,368,236;MQ=25;FQ=3.01767;PV4=0,0.374567,1,3.80204e-16	GT:PL	0/1:224,0,27
mt	374294	.	T	C	158.009	.	DP=2322;VDB=0;SGB=-0.693147;RPB=0;MQB=0;MQSB=0;BQB=2.5315e-15;MQ0F=0.00732127;AF1=0.5;AC1=1;DP4=652,388,957,4;MQ=35;FQ=161.017;PV4=0,0,0,4.24374e-06	GT:PL	0/1:188,0,255
mt	374679	.	T	G	85.0076	.	DP=2035;VDB=0;SGB=-0.693147;RPB=0;MQB=0;MQSB=0;BQB=0;MQ0F=0.0029484;AF1=0.5;AC1=1;DP4=417,364,6,998;MQ=38;FQ=88.0158;PV4=0,0,0,1.41116e-07	GT:PL	0/1:115,0,255
mt	261805	.	A	C	225.009	.	DP=2430;VDB=0.00588616;SGB=-0.693147;RPB=0;MQB=0.000141795;MQSB=0;BQB=8.70489e-18;MQ0F=0.0160494;AF1=0.5;AC1=1;DP4=984,0,693,457;MQ=27;FQ=128.016;PV4=0,1,1,1	GT:PL	0/1:255,0,155
mt	374291	.	A	G	140.008	.	DP=2246;VDB=0;SGB=-0.693147;RPB=0;MQB=0;MQSB=0;BQB=1.94138e-11;MQ0F=0.00756901;AF1=0.5;AC1=1;DP4=648,393,866,1;MQ=35;FQ=143.016;PV4=0,1.21913e-43,0,1.18845e-14	GT:PL	0/1:170,0,255
mt	435472	.	A	C	225.009	.	DP=938;VDB=0.036515;SGB=-0.693147;RPB=0.724604;MQB=0.175424;MQSB=0.767689;BQB=0.995904;MQ0F=0.0021322;AF1=0.5;AC1=1;DP4=262,148,233,134;MQ=41;FQ=225.007;PV4=0.940468,0.134254,1.56916e-06,1	GT:PL	0/1:255,0,255
mt	396544	.	C	A	225.009	.	DP=925;VDB=0.00174862;SGB=-0.693147;RPB=0.550491;MQB=0.196065;MQSB=0.91191;BQB=0.972799;MQ0F=0;AF1=0.5;AC1=1;DP4=242,171,202,145;MQ=42;FQ=225.007;PV4=0.941162,0.128285,0.000215155,1	GT:PL	0/1:255,0,255
mt	438926	.	A	T	225.009	.	DP=2185;VDB=0;SGB=-0.693147;RPB=0;MQB=0;MQSB=1.05316e-27;BQB=2.67391e-10;MQ0F=0.0393593;AF1=0.5;AC1=1;DP4=418,206,1081,267;MQ=36;FQ=225.007;PV4=3.71318e-10,0,0,2.49933e-17	GT:PL	0/1:255,0,255
mt	234063	.	T	G	225.009	.	DP=787;VDB=0.679972;SGB=-0.693147;RPB=0.996612;MQB=0.703962;MQSB=0.963812;BQB=0.529482;MQ0F=0;AF1=0.5;AC1=1;DP4=177,130,178,130;MQ=42;FQ=225.007;PV4=1,0.113965,0.00149038,0.0506579	GT:PL	0/1:255,0,255
mt	438849	.	G	T	112.008	.	DP=1517;VDB=0;SGB=-0.693147;RPB=0;MQB=0;MQSB=0.000917511;BQB=0;MQ0F=0.0593276;AF1=0.5;AC1=1;DP4=317,245,226,446;MQ=35;FQ=115.016;PV4=9.57614e-16,0,0,0	GT:PL	0/1:142,0,255
mt	613206	.	T	G	225.009	.	DP=1090;VDB=0.00997603;SGB=-0.693147;RPB=0.804608;MQB=0.153047;MQSB=0.819653;BQB=0.643435;MQ0F=0;AF1=0.5;AC1=1;DP4=262,183,268,187;MQ=42;FQ=225.007;PV4=1,0.0172693,4.4078e-05,1	GT:PL	0/1:255,0,255
mt	101220	.	A	T	225.009	.	DP=121;VDB=0.366059;SGB=-0.693146;RPB=0.701339;MQB=0.314745;MQSB=0.995777;BQB=0.89689;MQ0F=0;AF1=0.5;AC1=1;DP4=33,11,33,9;MQ=41;FQ=225.007;PV4=0.800422,0.017881,0.014485,1	GT:PL	0/1:255,0,255
mt	374666	.	C	G	210.009	.	DP=2459;VDB=1.4013e-45;SGB=-0.693147;RPB=2.83193e-25;MQB=0;MQSB=0;BQB=1.13677e-16;MQ0F=0.00325335;AF1=0.5;AC1=1;DP4=433,361,14,1294;MQ=38;FQ=212.882;PV4=0,0,0,1	GT:PL	0/1:240,0,255
mt	579169	.	G	C	198.009	.	DP=751;VDB=0;SGB=-0.693147;RPB=0;MQB=8.50111e-10;MQSB=0.136374;BQB=5.86189e-13;MQ0F=0;AF1=0.5;AC1=1;DP4=301,49,283,2;MQ=40;FQ=201.009;PV4=1.51016e-11,3.24331e-20,1,0	GT:PL	0/1:228,0,255
mt	374664	.	A	G	202.009	.	DP=2544;VDB=1.4013e-45;SGB=-0.693147;RPB=3.24639e-17;MQB=0;MQSB=0;BQB=3.77411e-17;MQ0F=0.00314465;AF1=0.5;AC1=1;DP4=441,365,15,1294;MQ=38;FQ=204.996;PV4=0,0,0,1	GT:PL	0/1:232,0,255
mt	374305	.	A	C	187.009	.	DP=2663;VDB=3.3202e-36;SGB=-0.693147;RPB=0;MQB=3.32108e-43;MQSB=0;BQB=1.66583e-15;MQ0F=0.00638378;AF1=0.5;AC1=1;DP4=659,371,1359,3;MQ=36;FQ=190.016;PV4=0,0,1.03785e-18,1	GT:PL	0/1:217,0,255
mt	172189	.	T	A	186.009	.	DP=1493;VDB=0;SGB=-0.693147;RPB=8.80342e-31;MQB=0;MQSB=5.49432e-25;BQB=7.42463e-07;MQ0F=0.00200938;AF1=0.5;AC1=1;DP4=188,246,5,818;MQ=37;FQ=189.016;PV4=0,1.8437e-29,0,1.94568e-08	GT:PL	0/1:216,0,255
mt	101219	.	A	T	225.009	.	DP=119;VDB=0.366059;SGB=-0.693146;RPB=0.701339;MQB=0.314745;MQSB=0.995777;BQB=0.763662;MQ0F=0;AF1=0.5;AC1=1;DP4=33,11,33,9;MQ=41;FQ=225.007;PV4=0.800422,0.0191785,0.014485,1	GT:PL	0/1:255,0,255
mt	374372	.	T	C	131.008	.	DP=5629;VDB=0.0341438;SGB=-0.693147;RPB=9.70545e-26;MQB=0;MQSB=0;BQB=3.66924e-06;MQ0F=0.00461894;AF1=0.5;AC1=1;DP4=3081,387,587,417;MQ=39;FQ=134.016;PV4=0,1.58604e-11,1.4307e-21,1	GT:PL	0/1:161,0,255
mt	146265	.	T	A	225.009	.	DP=75;VDB=0.0763692;SGB=-0.693097;RPB=0.342311;MQB=0.798516;MQSB=0.669303;BQB=0.446718;MQ0F=0;AF1=0.5;AC1=1;DP4=26,5,25,5;MQ=42;FQ=225.007;PV4=1,0.00940574,0.0365137,1	GT:PL	0/1:255,0,255
mt	350387	.	T	G	225.009	.	DP=1129;VDB=0.0229751;SGB=-0.693147;RPB=0.901307;MQB=0.88611;MQSB=0.99805;BQB=0.82715;MQ0F=0;AF1=0.5;AC1=1;DP4=313,217,229,192;MQ=42;FQ=225.007;PV4=0.166153,0.249656,0.226314,1	GT:PL	0/1:255,0,255
