# Supplementary material for: Complete Sequence and Analysis of Coconut Palm (Cocos nucifera) Mitochondrial Genome
Source: PLoS One. 2016 Oct 13;11(10):e0163990. doi: 10.1371/journal.pone.0163990 (PMC5063475; doi:10.1371/journal.pone.0163990)
Supplement: S6 Table — (XLSX) [file pone.0163990.s009.xlsx]

## Sheet: Sheet1
S6 Table. The functional evaluation of common variations in the C. nucifera mt genome
Chrom	Genome Pos	Nucleotide Pos in Gene	Amino Acids Pos in Gene	Strand	Gene	Exon	Phase in codon	Info(Ref->Alt:RefCodon->AltCodon:RefAA->AltAA:AltCov/TotalCov:Type)
mt	402686	237	79	-	rps1	EXON1	3	C->A:GGG->GGT:G->G:744/976:SNP;
mt	322466	216	72	-	rps2	EXON1	3	T->G:ACA->ACC:T->T:374/924:SNP;
mt	649140	644	215	-	orf247-ct	EXON2	2	C->T:GGA->GAA:G->E:1898/3083:SNP;
mt	649126	658	220	-	orf247-ct	EXON2	1	C->T:GTG->ATG:V->M:2463/3806:SNP;
mt	21142	28	-	-	trnI-AAU	EXON1	-	A->T:tRNA:tRNA:65/152:SNP;
mt	171164	75	-	-	trnI-UAU	EXON2	-	T->A:tRNA:tRNA:15/35:SNP;
mt	171163	76	-	-	trnI-UAU	EXON2	-	T->A:tRNA:tRNA:15/36:SNP;
mt	264264	28	-	+	trnN-GUU	EXON1	-	C->T:tRNA:tRNA:2451/3655:SNP;
mt	668951	32	-	-	trna-UUA	EXON1	-	ATAATTA->ATAATTAATTA:tRNA:Insert:40/74:INDEL;
mt	649126	48	-	+	trnH-GUG	EXON1	-	C->T:tRNA:tRNA:2463/3806:SNP;
mt	649140	62	-	+	trnH-GUG	EXON1	-	C->T:tRNA:tRNA:1898/3083:SNP;
mt	589010	1298	-	-	rRNA	EXON1	-	C->T:rRNA:rRNA:1132/2044:SNP;
mt	589006	1302	-	-	rRNA	EXON1	-	C->T:rRNA:rRNA:1462/2284:SNP;
mt	589002	1306	-	-	rRNA	EXON1	-	T->A:rRNA:rRNA:615/2529:SNP;
mt	627531	120	40	-	rpl14	EXON1	3	T->C:GGA->GGG:G->G:855/2925:SNP;
mt	17930	-	-	?	-	-	-	A->C:Intergenic:Intergenic:476/1186:SNP;
mt	36188	-	-	?	-	-	-	T->G:Intergenic:Intergenic:382/937:SNP;
mt	52088	-	-	?	-	-	-	A->T:Intergenic:Intergenic:231/658:SNP;
mt	61441	-	-	?	-	-	-	T->G:Intergenic:Intergenic:344/733:SNP;
mt	84813	-	-	?	-	-	-	T->A:Intergenic:Intergenic:486/1140:SNP;
mt	101219	-	-	?	-	-	-	A->T:Intergenic:Intergenic:42/119:SNP;
mt	101220	-	-	?	-	-	-	A->T:Intergenic:Intergenic:42/121:SNP;
mt	104068	-	-	?	-	-	-	T->A:Intergenic:Intergenic:120/303:SNP;
mt	104072	-	-	?	-	-	-	A->T:Intergenic:Intergenic:121/307:SNP;
mt	146221	-	-	?	-	-	-	T->A:Intergenic:Intergenic:23/68:SNP;
mt	146265	-	-	?	-	-	-	T->A:Intergenic:Intergenic:30/75:SNP;
mt	146266	-	-	?	-	-	-	A->T:Intergenic:Intergenic:30/76:SNP;
mt	159506	-	-	?	-	-	-	T->G:Intergenic:Intergenic:402/1025:SNP;
mt	163248	-	-	?	-	-	-	C->A:Intergenic:Intergenic:549/805:SNP;
mt	167788	-	-	?	-	-	-	T->G:Intergenic:Intergenic:313/829:SNP;
mt	169553	-	-	?	-	-	-	A->T:Intergenic:Intergenic:3464/4882:SNP;
mt	169554	-	-	?	-	-	-	A->T:Intergenic:Intergenic:3464/4852:SNP;
mt	172184	-	-	?	-	-	-	C->T:Intergenic:Intergenic:1095/1727:SNP;
mt	172189	-	-	?	-	-	-	T->A:Intergenic:Intergenic:823/1493:SNP;
mt	172190	-	-	?	-	-	-	C->A:Intergenic:Intergenic:818/1465:SNP;
mt	178852	-	-	?	-	-	-	G->T:Intergenic:Intergenic:345/997:SNP;
mt	215534	-	-	?	-	-	-	T->G:Intergenic:Intergenic:344/798:SNP;
mt	234063	-	-	?	-	-	-	T->G:Intergenic:Intergenic:308/787:SNP;
mt	239100	-	-	?	-	-	-	T->A:Intergenic:Intergenic:415/962:SNP;
mt	261796	-	-	?	-	-	-	T->A:Intergenic:Intergenic:1173/2129:SNP;
mt	261803	-	-	?	-	-	-	A->T:Intergenic:Intergenic:1146/2368:SNP;
mt	261805	-	-	?	-	-	-	A->C:Intergenic:Intergenic:1150/2430:SNP;
mt	261813	-	-	?	-	-	-	C->A:Intergenic:Intergenic:1116/2553:SNP;
mt	261862	-	-	?	-	-	-	A->C:Intergenic:Intergenic:1296/3196:SNP;
mt	261920	-	-	?	-	-	-	G->T:Intergenic:Intergenic:1271/2512:SNP;
mt	261926	-	-	?	-	-	-	C->A:Intergenic:Intergenic:1266/2485:SNP;
mt	261960	-	-	?	-	-	-	G->A:Intergenic:Intergenic:793/1930:SNP;
mt	265046	-	-	?	-	-	-	G->A:Intergenic:Intergenic:1026/1347:SNP;
mt	313250	-	-	?	-	-	-	G->T:Intergenic:Intergenic:784/1061:SNP;
mt	326204	-	-	?	-	-	-	A->C:Intergenic:Intergenic:427/1063:SNP;
mt	350387	-	-	?	-	-	-	T->G:Intergenic:Intergenic:421/1129:SNP;
mt	374288	-	-	?	-	-	-	A->G:Intergenic:Intergenic:845/2117:SNP;
mt	374291	-	-	?	-	-	-	A->G:Intergenic:Intergenic:867/2246:SNP;
mt	374294	-	-	?	-	-	-	T->C:Intergenic:Intergenic:961/2322:SNP;
mt	374305	-	-	?	-	-	-	A->C:Intergenic:Intergenic:1362/2663:SNP;
mt	374306	-	-	?	-	-	-	C->T:Intergenic:Intergenic:1360/2698:SNP;
mt	374372	-	-	?	-	-	-	T->C:Intergenic:Intergenic:1004/5629:SNP;
mt	374664	-	-	?	-	-	-	A->G:Intergenic:Intergenic:1309/2544:SNP;
mt	374666	-	-	?	-	-	-	C->G:Intergenic:Intergenic:1308/2459:SNP;
mt	374668	-	-	?	-	-	-	C->T:Intergenic:Intergenic:1308/2409:SNP;
mt	374679	-	-	?	-	-	-	T->G:Intergenic:Intergenic:1004/2035:SNP;
mt	380253	-	-	?	-	-	-	T->G:Intergenic:Intergenic:1230/2155:SNP;
mt	380396	-	-	?	-	-	-	T->G:Intergenic:Intergenic:1302/2358:SNP;
mt	380589	-	-	?	-	-	-	C->A:Intergenic:Intergenic:502/1821:SNP;
mt	381242	-	-	?	-	-	-	A->T:Intergenic:Intergenic:921/1919:SNP;
mt	394288	-	-	?	-	-	-	A->T:Intergenic:Intergenic:39/118:SNP;
mt	394289	-	-	?	-	-	-	T->A:Intergenic:Intergenic:39/119:SNP;
mt	396543	-	-	?	-	-	-	T->G:Intergenic:Intergenic:346/919:SNP;
mt	396544	-	-	?	-	-	-	C->A:Intergenic:Intergenic:347/925:SNP;
mt	403256	-	-	?	-	-	-	G->T:Intergenic:Intergenic:404/1127:SNP;
mt	403257	-	-	?	-	-	-	A->C:Intergenic:Intergenic:404/1135:SNP;
mt	405383	-	-	?	-	-	-	T->G:Intergenic:Intergenic:385/1157:SNP;
mt	405384	-	-	?	-	-	-	C->G:Intergenic:Intergenic:385/1159:SNP;
mt	405385	-	-	?	-	-	-	C->G:Intergenic:Intergenic:386/1151:SNP;
mt	405386	-	-	?	-	-	-	C->A:Intergenic:Intergenic:389/1148:SNP;
mt	414060	-	-	?	-	-	-	C->G:Intergenic:Intergenic:911/2577:SNP;
mt	414079	-	-	?	-	-	-	C->A:Intergenic:Intergenic:907/3352:SNP;
mt	414220	-	-	?	-	-	-	G->A:Intergenic:Intergenic:816/5127:SNP;
mt	435472	-	-	?	-	-	-	A->C:Intergenic:Intergenic:367/938:SNP;
mt	438583	-	-	?	-	-	-	A->C:Intergenic:Intergenic:799/1683:SNP;
mt	438584	-	-	?	-	-	-	A->T:Intergenic:Intergenic:797/1676:SNP;
mt	438607	-	-	?	-	-	-	A->T:Intergenic:Intergenic:656/1627:SNP;
mt	438608	-	-	?	-	-	-	C->T:Intergenic:Intergenic:655/1637:SNP;
mt	438849	-	-	?	-	-	-	G->T:Intergenic:Intergenic:672/1517:SNP;
mt	438926	-	-	?	-	-	-	A->T:Intergenic:Intergenic:1348/2185:SNP;
mt	439496	-	-	?	-	-	-	C->T:Intergenic:Intergenic:710/3822:SNP;
mt	439550	-	-	?	-	-	-	A->G:Intergenic:Intergenic:1426/2328:SNP;
mt	467239	-	-	?	-	-	-	C->A:Intergenic:Intergenic:410/1345:SNP;
mt	468383	-	-	?	-	-	-	C->A:Intergenic:Intergenic:782/1108:SNP;
mt	512041	-	-	?	-	-	-	C->A:Intergenic:Intergenic:356/928:SNP;
mt	552914	-	-	?	-	-	-	T->C:Intergenic:Intergenic:749/974:SNP;
mt	552998	-	-	?	-	-	-	G->A:Intergenic:Intergenic:755/1007:SNP;
mt	553002	-	-	?	-	-	-	C->T:Intergenic:Intergenic:745/1019:SNP;
mt	566390	-	-	?	-	-	-	A->C:Intergenic:Intergenic:381/1053:SNP;
mt	571647	-	-	?	-	-	-	A->T:Intergenic:Intergenic:50/147:SNP;
mt	579169	-	-	?	-	-	-	G->C:Intergenic:Intergenic:285/751:SNP;
mt	586149	-	-	?	-	-	-	A->C:Intergenic:Intergenic:375/1012:SNP;
mt	613206	-	-	?	-	-	-	T->G:Intergenic:Intergenic:455/1090:SNP;
mt	627067	-	-	?	-	-	-	G->C:Intergenic:Intergenic:604/1016:SNP;
mt	643655	-	-	?	-	-	-	G->T:Intergenic:Intergenic:444/1186:SNP;
mt	648560	-	-	?	-	-	-	A->T:Intergenic:Intergenic:7/14:SNP;
mt	648659	-	-	?	-	-	-	TA->TAA:Intergenic:Insert:710/990:INDEL;
mt	659891	-	-	?	-	-	-	G->T:Intergenic:Intergenic:481/1135:SNP;
mt	663601	-	-	?	-	-	-	G->T:Intergenic:Intergenic:740/3226:SNP;
