# Supplementary material for: Complete Sequence and Analysis of Coconut Palm (Cocos nucifera) Mitochondrial Genome
Source: PLoS One. 2016 Oct 13;11(10):e0163990. doi: 10.1371/journal.pone.0163990 (PMC5063475; doi:10.1371/journal.pone.0163990)
Supplement: S7 Table — NT, nucleotide; AA, amino acid. (XLSX) [file pone.0163990.s010.xlsx]

## Sheet: Sheet1
S7 Table. RNA editing sites identified by using RNA-Seq data and PREP-mt program. NT, nucleotide; AA, amino acid
Gene	NT(AA)Pos	BaseEdit	CodonEdit	CodonPhase	AAEdit	RNA-seq Sample	PREP
nad2	26(9)	C->T	TCC->TTC	2	S->F	8	+
nad2	211(71)	C->T	CGG->TGG	1	R->W	6	+
nad2	220(74)	C->T	CTT->TTT	1	L->F	7	-
nad2	239(80)	C->T	TCT->TTT	2	S->F	7	+
nad2	249(83)	C->T	TTC->TTT	3	F->F	4	-
nad2	263(88)	C->T	CCA->CTA	2	P->L	8	+
nad2	305(102)	C->T	TCT->TTT	2	S->F	6	+
nad2	332(111)	C->T	TCT->TTT	2	S->F	6	+
nad2	338(113)	C->T	TCC->TTC	2	S->F	6	+
nad2	353(118)	C->T	CCA->CTA	2	P->L	7	+
nad2	358(120)	C->T	CCT->TCT	1	P->S	7	+
nad2	364(122)	C->T	CGC->TGC	1	R->C	7	+
nad2	385(129)	C->T	CCG->TCG	1	P->S	7	+
nad2	391(131)	C->T	CAT->TAT	1	H->Y	6	+
nad2	398(133)	C->T	TCA->TTA	2	S->L	7	+
nad2	425(142)	C->T	CCT->CTT	2	P->L	7	+
nad2	494(165)	C->T	TCA->TTA	2	S->L	6	+
nad2	520(174)	C->T	CCC->TCC	1	P->S	4	+
nad2	612(204)	C->T	ACC->ACT	3	T->T	1	-
nad2	624(208)	C->T	ATC->ATT	3	I->I	6	-
nad2	665(222)	C->T	TCT->TTT	2	S->F	6	+
nad2	680(227)	C->T	TCC->TTC	2	S->F	7	+
nad2	706(236)	C->T	CTT->TTT	1	L->F	5	+
nad2	783(261)	C->T	ATC->ATT	3	I->I	1	-
nad2	791(264)	C->T	TCT->TTT	2	S->F	8	+
nad2	803(268)	C->T	TCA->TTA	2	S->L	8	+
nad2	812(271)	C->T	TCT->TTT	2	S->F	8	+
nad2	858(286)	C->T	TTC->TTT	3	F->F	1	-
nad2	923(308)	C->T	CCT->CTT	2	P->L	8	+
nad2	931(311)	C->T	CAT->TAT	1	H->Y	8	+
nad2	961(321)	C->T	CGT->TGT	1	R->C	8	+
nad2	965(322)	C->T	ACT->ATT	2	T->I	8	+
nad2	1031(344)	C->T	TCA->TTA	2	S->L	8	+
nad2	1060(354)	C->T	CCA->TTA	1	P->L	1	-
nad2	1061(354)	C->T	CCA->CTA	2	P->L	8	+
nad2	1130(377)	C->T	TCG->TTG	2	S->L	8	+
nad2	1203(401)	C->T	TTC->TTT	3	F->F	8	-
nad2	1215(405)	C->T	TTC->TTT	3	F->F	1	-
nad2	1249(417)	C->T	CCA->TCA	1	P->S	8	-
nad2	1279(427)	C->T	CGT->TGT	1	R->C	8	+
nad2	1301(434)	C->T	GCG->GTG	2	A->V	8	+
nad2	1403(468)	C->T	TCA->TTA	2	S->L	8	+
nad2	1406(469)	C->T	TCC->TTC	2	S->F	8	+
nad2	1411(471)	C->T	CCA->TTA	1	P->L	8	-
nad2	1412(471)	C->T	CCA->TTA	2	P->L	8	+
nad2	1419(473)	C->T	CCC->CCT	3	P->P	6	-
nad2	1460(487)	C->T	TCA->TTA	2	S->L	8	+
cox1	11(4)	C->T	CCG->CTG	2	P->L	8	+
cox1	197(66)	C->T	TCT->TTT	2	S->F	8	+
cox1	242(81)	C->T	TCT->TTT	2	S->F	8	+
cox1	254(85)	C->T	TCT->TTT	2	S->F	8	+
cox1	299(100)	C->T	TCA->TTA	2	S->L	8	+
cox1	352(118)	C->T	CCA->TCA	1	P->S	8	+
cox1	443(148)	C->T	TCA->TTA	2	S->L	8	+
cox1	452(151)	C->T	TCT->TTT	2	S->F	8	+
cox1	458(153)	C->T	CCT->CTT	2	P->L	8	+
cox1	515(172)	C->T	TCC->TTC	2	S->F	8	+
cox1	551(184)	C->T	TCA->TTA	2	S->L	8	+
cox1	668(223)	C->T	TCT->TTT	2	S->F	8	+
cox1	715(239)	C->T	CGG->TGG	1	R->W	8	+
cox1	746(249)	C->T	CCC->CTC	2	P->L	8	+
cox1	761(254)	C->T	TCC->TTC	2	S->F	8	+
cox1	854(285)	C->T	CCT->CTT	2	P->L	8	+
cox1	860(287)	C->T	TCT->TTT	2	S->F	8	+
cox1	868(290)	C->T	CGG->TGG	1	R->W	7	+
cox1	1037(346)	C->T	TCC->TTC	2	S->F	8	+
cox1	1259(420)	C->T	TCT->TTT	2	S->F	8	+
cox1	1274(425)	C->T	CCG->CTG	2	P->L	8	+
cox1	1279(427)	C->T	CTC->TTC	1	L->F	8	+
cox1	1402(468)	C->T	CGT->TGT	1	R->C	8	+
cox1	1405(469)	C->T	CGT->TGT	1	R->C	8	+
cox1	1413(471)	C->T	TTC->TTT	3	F->F	5	-
cox1	1433(478)	C->T	TCA->TTA	2	S->L	8	+
cox1	1489(497)	C->T	CCA->TCA	1	P->S	7	+
cox1	1499(500)	C->T	CCG->CTG	2	P->L	8	+
nad1	212(71)	C->T	TCC->TTC	2	S->F	8	+
nad1	304(102)	C->T	CCG->TTG	1	P->L	7	-
nad1	305(102)	C->T	CCG->TTG	2	P->L	8	+
nad1	373(125)	C->T	CGG->TGG	1	R->W	8	+
nad1	433(145)	C->T	CCT->TCT	1	P->S	7	+
nad1	490(164)	C->T	CCC->TCT	1	P->S	8	+
nad1	492(164)	C->T	CCC->TCT	3	P->S	8	-
nad1	500(167)	C->T	TCG->TTG	2	S->L	8	+
nad1	536(179)	C->T	TCC->TTC	2	S->F	6	+
nad1	537(179)	C->T	TCC->TTT	3	S->F	3	-
nad1	571(191)	C->T	CTT->TTT	1	L->F	8	+
nad1	577(193)	C->T	CCT->TCT	1	P->S	8	+
nad1	580(194)	C->T	CGT->TGT	1	R->C	8	+
nad1	608(203)	C->T	TCT->TTT	2	S->F	8	+
nad1	635(212)	C->T	TCA->TTA	2	S->L	8	+
nad1	728(243)	C->T	CCA->CTA	2	P->L	8	+
nad1	737(246)	C->T	TCG->TTG	2	S->L	8	+
nad1	743(248)	C->T	TCT->TTT	2	S->F	8	+
nad1	746(249)	C->T	CCA->CTA	2	P->L	8	+
nad1	758(253)	C->T	CCG->CTG	2	P->L	8	+
nad1	782(261)	C->T	TCC->TTC	2	S->F	8	+
nad1	805(269)	C->T	CGG->TGG	1	R->W	8	+
nad1	826(276)	C->T	CTT->TTT	1	L->F	8	+
nad1	833(278)	C->T	CCG->CTG	2	P->L	8	+
nad1	901(301)	C->T	CGG->TGG	1	R->W	8	+
nad1	912(304)	C->T	TTC->TTT	3	F->F	7	-
nad1	931(311)	C->T	CGG->TGG	1	R->W	8	+
nad1	940(314)	C->T	CCC->TCT	1	P->S	8	+
nad1	942(314)	C->T	CCC->TCT	3	P->S	3	-
nad1	956(319)	C->T	TCA->TTA	2	S->L	8	+
matR	10(4)	G->A	GCG->ACG	1	A->T	1	-
matR	26(9)	C->T	CCC->CTC	2	P->L	6	+
matR	32(11)	C->T	TCC->TTC	2	S->F	6	+
matR	43(15)	C->T	CCC->TCC	1	P->S	5	-
matR	235(79)	C->T	CCC->TTC	1	P->F	5	+
matR	236(79)	C->T	CCC->TTC	2	P->F	6	+
matR	326(109)	C->T	CCA->CTA	2	P->L	5	+
matR	382(128)	C->T	CAC->TAC	1	H->Y	6	+
matR	1070(357)	C->T	CCC->CTC	2	P->L	4	+
matR	1681(561)	C->T	CGG->TGG	1	R->W	8	+
matR	1685(562)	C->T	TCC->TTC	2	S->F	8	+
matR	1706(569)	C->T	CCT->CTT	2	P->L	8	+
matR	1726(576)	C->T	CGC->TGC	1	R->C	8	+
matR	1740(580)	C->T	TAC->TAT	3	Y->Y	2	-
matR	1762(588)	C->T	CAC->TAC	1	H->Y	8	+
matR	1793(598)	C->T	CCA->CTA	2	P->L	8	+
matR	1832(611)	C->T	CCA->CTA	2	P->L	8	+
matR	1840(614)	C->T	CCC->TCC	1	P->S	8	+
matR	1850(617)	C->T	TCA->TTA	2	S->L	8	+
matR	1860(620)	C->T	GTC->GTT	3	V->V	5	-
matR	1881(627)	C->T	ACC->ACT	3	T->T	2	-
ccmC	43(15)	C->T	CGG->TGG	1	R->W	7	+
ccmC	70(24)	C->T	CAT->TAT	1	H->Y	6	+
ccmC	82(28)	C->T	CGG->TGG	1	R->W	5	+
ccmC	100(34)	C->T	CTT->TTT	1	L->F	5	+
ccmC	128(43)	C->T	CCG->CTG	2	P->L	3	+
ccmC	146(49)	C->T	GCG->GTG	2	A->V	4	+
ccmC	151(51)	C->T	CGG->TGG	1	R->W	4	+
ccmC	174(58)	C->T	ATC->ATT	3	I->I	2	-
ccmC	194(65)	C->T	TCC->TTC	2	S->F	6	+
ccmC	203(68)	C->T	CCA->CTA	2	P->L	5	+
ccmC	266(89)	C->T	TCT->TTT	2	S->F	5	+
ccmC	298(100)	C->T	CGG->TGG	1	R->W	5	+
ccmC	325(109)	C->T	CGG->TGG	1	R->W	5	+
ccmC	366(122)	C->T	TTC->TTT	3	F->F	5	-
ccmC	367(123)	C->T	CTT->TTT	1	L->F	5	+
ccmC	385(129)	C->T	CTG->TTG	1	L->L	2	-
ccmC	388(130)	C->T	CGT->TGT	1	R->C	1	+
ccmC	403(135)	C->T	CCT->TCT	1	P->S	3	+
ccmC	413(138)	C->T	CCG->CTG	2	P->L	1	+
ccmC	425(142)	C->T	TCA->TTA	2	S->L	2	+
ccmC	430(144)	C->T	CGT->TGT	1	R->C	1	+
ccmC	434(145)	C->T	GCT->GTT	2	A->V	1	+
ccmC	440(147)	C->T	CCG->CTG	2	P->L	1	+
ccmC	464(155)	C->T	TCT->TTT	2	S->F	5	+
ccmC	466(156)	C->T	CCA->TCA	1	P->S	4	+
ccmC	488(163)	C->T	TCG->TTG	2	S->L	5	+
ccmC	535(179)	C->T	CCT->TCT	1	P->S	5	+
ccmC	542(181)	C->T	CCC->CTC	2	P->L	4	+
ccmC	575(192)	C->T	CCC->CTC	2	P->L	4	+
ccmC	581(194)	C->T	TCC->TTC	2	S->F	3	-
ccmC	586(196)	C->T	CGT->TGT	1	R->C	4	+
ccmC	591(197)	C->T	ATC->ATT	3	I->I	4	-
ccmC	617(206)	C->T	CCT->CTT	2	P->L	2	+
ccmC	623(208)	C->T	CCA->CTA	2	P->L	5	+
ccmC	632(211)	C->T	CCC->CTC	2	P->L	5	+
ccmC	640(214)	C->T	CCC->TCC	1	P->S	5	+
atp1	670(224)	C->T	CCA->TCA	1	P->S	8	+
atp1	971(324)	C->T	TCG->TTG	2	S->L	7	+
atp1	1039(347)	C->T	CCC->TCC	1	P->S	8	+
atp1	1064(355)	C->T	TCG->TTG	2	S->L	8	+
atp1	1168(390)	C->T	CGC->TGC	1	R->C	8	+
atp1	1178(393)	C->T	TCA->TTA	2	S->L	8	+
atp1	1292(431)	C->T	CCC->CTC	2	P->L	8	+
atp1	1415(472)	C->T	CCA->CTA	2	P->L	8	+
atp1	1431(477)	C->T	CCC->CCT	3	P->P	8	-
atp1	1490(497)	C->T	CCA->CTA	2	P->L	8	+
atp1	1499(500)	C->T	TCT->TTT	2	S->F	8	+
nad6	30(10)	C->T	TTC->TTT	3	F->F	1	-
nad6	71(24)	C->T	TCG->TTG	2	S->L	7	+
nad6	79(27)	C->T	CCT->TTT	1	P->F	6	-
nad6	80(27)	C->T	CCT->TTT	2	P->F	6	-
nad6	137(46)	C->T	TCG->TTG	2	S->L	6	+
nad6	142(48)	C->T	CCC->TTC	1	P->F	6	+
nad6	143(48)	C->T	CCC->TTC	2	P->F	6	+
nad6	149(50)	C->T	CCA->CTA	2	P->L	6	+
nad6	157(53)	C->T	CGC->TGC	1	R->C	6	+
nad6	200(67)	C->T	TCC->TTC	2	S->F	7	+
nad6	212(71)	C->T	TCC->TTC	2	S->F	7	+
nad6	215(72)	C->T	CCA->CTA	2	P->L	6	+
nad6	223(75)	C->T	CAT->TAT	1	H->Y	8	+
nad6	245(82)	C->T	TCA->TTA	2	S->L	8	+
nad6	343(115)	C->T	CTT->TTT	1	L->F	7	+
nad6	360(120)	C->T	TTC->TTT	3	F->F	1	-
nad6	433(145)	C->T	CAT->TAT	1	H->Y	8	+
nad6	500(167)	C->T	TCC->TTC	2	S->F	7	+
nad6	517(173)	C->T	CCT->TCT	1	P->S	8	+
nad6	523(175)	C->T	CTG->TTG	1	L->L	1	-
nad6	623(208)	C->T	TCT->TTT	2	S->F	8	+
cox2a	85(29)	C->T	CGG->TGG	1	R->W	1	+
cox2a	110(37)	C->T	CCG->CTG	2	P->L	1	+
cox2a	211(71)	C->T	CGG->TGG	1	R->W	2	+
cox2a	272(91)	C->T	ACG->ATG	2	T->M	5	+
cox2a	289(97)	C->T	CCA->TTA	1	P->L	6	-
cox2a	290(97)	C->T	CCA->TTA	2	P->L	6	+
cox2a	373(125)	C->T	CCT->TCT	1	P->S	6	+
cox2a	386(129)	C->T	CCT->CTT	2	P->L	8	+
cox2a	410(137)	C->T	TCA->TTA	2	S->L	8	+
cox2a	443(148)	C->T	TCA->TTA	2	S->L	8	+
cox2a	505(169)	C->T	CGT->TGT	1	R->C	8	+
cox2a	527(176)	C->T	ACG->ATG	2	T->M	8	+
cox2b	85(29)	C->T	CGG->TGG	1	R->W	3	+
cox2b	110(37)	C->T	CCG->CTG	2	P->L	3	+
cox2b	211(71)	C->T	CGG->TGG	1	R->W	1	+
cox2b	275(92)	C->T	ACG->ATG	2	T->M	3	+
cox2b	292(98)	C->T	CCA->TTA	1	P->L	2	-
cox2b	293(98)	C->T	CCA->TTA	2	P->L	2	+
cox2b	376(126)	C->T	CCT->TCT	1	P->S	1	+
cox2b	389(130)	C->T	CCT->CTT	2	P->L	1	+
cox2b	413(138)	C->T	TCA->TTA	2	S->L	1	+
cox2b	446(149)	C->T	TCA->TTA	2	S->L	1	+
mttB	39(13)	C->T	TCC->TCT	3	S->S	1	-
mttB	71(24)	C->T	CCG->CTG	2	P->L	1	+
mttB	72(24)	G->A	CCG->CCA	3	P->P	3	-
mttB	82(28)	C->T	CTA->TTA	1	L->L	1	-
mttB	94(32)	C->T	CGA->TGA	1	R->*	1	-
mttB	95(32)	G->A	CGA->CAA	2	R->Q	3	-
mttB	100(34)	C->T	CGT->TGT	1	R->C	2	-
mttB	104(35)	C->T	TCC->TTC	2	S->F	1	-
mttB	106(36)	G->A	GTT->ATT	1	V->I	2	-
mttB	109(37)	C->T	CGG->TGG	1	R->W	1	+
mttB	110(37)	G->A	CGG->CAG	2	R->Q	2	-
mttB	120(40)	C->T	ATC->ATT	3	I->I	1	-
mttB	145(49)	C->T	CGT->TGT	1	R->C	3	+
mttB	154(52)	T->C	TTC->CTC	1	F->L	2	-
mttB	156(52)	C->T	TTC->TTT	3	F->F	1	-
mttB	157(53)	C->T	CCG->TCG	1	P->S	1	+
mttB	158(53)	C->T	CCG->CTG	2	P->L	2	-
mttB	173(58)	C->T	TCT->TTT	2	S->F	1	+
mttB	176(59)	C->T	CCA->CTA	2	P->L	1	+
mttB	197(66)	C->T	ACC->ATC	2	T->I	1	-
mttB	212(71)	C->T	TCG->TTG	2	S->L	2	-
mttB	223(75)	C->T	CGT->TGT	1	R->C	3	+
mttB	224(75)	G->A	CGT->CAT	2	R->H	2	-
mttB	233(78)	C->T	TCA->TTA	2	S->L	3	+
mttB	245(82)	C->T	TCC->TTC	2	S->F	2	+
mttB	247(83)	C->T	CCG->TCG	1	P->S	2	+
mttB	248(83)	C->T	CCG->CTG	2	P->L	2	-
mttB	269(90)	C->T	TCA->TTA	2	S->L	1	-
mttB	275(92)	C->T	GCA->GTA	2	A->V	1	-
mttB	281(94)	C->T	TCT->TTT	2	S->F	2	-
mttB	283(95)	T->C	TAC->CAC	1	Y->H	1	-
mttB	326(109)	C->T	TCG->TTG	2	S->L	2	+
mttB	373(125)	C->T	CTC->TTC	1	L->F	1	+
mttB	418(140)	C->T	CCT->TTT	1	P->F	1	-
mttB	419(140)	C->T	CCT->TTT	2	P->F	1	-
mttB	421(141)	C->T	CCC->TCC	1	P->S	1	-
mttB	424(142)	C->T	CGG->TGG	1	R->W	1	+
mttB	452(151)	C->T	CCA->CTA	2	P->L	1	+
mttB	482(161)	C->T	TCG->TTG	2	S->L	2	-
mttB	486(162)	C->T	CTC->CTT	3	L->L	1	-
mttB	517(173)	C->T	CAT->TAT	1	H->Y	2	+
mttB	550(184)	C->T	CCA->TCA	1	P->S	3	+
mttB	593(198)	C->T	CCA->CTA	2	P->L	4	+
mttB	599(200)	C->T	CCA->CTA	2	P->L	4	-
mttB	623(208)	C->T	TCC->TTC	2	S->F	4	+
mttB	626(209)	C->T	ACG->ATG	2	T->M	1	-
mttB	635(212)	G->A	CGT->CAT	2	R->H	1	-
mttB	638(213)	G->A	CGT->CAT	2	R->H	1	-
mttB	655(219)	C->T	CCG->TCG	1	P->S	4	+
mttB	665(222)	C->T	ACA->ATA	2	T->I	2	-
mttB	705(235)	C->T	ATC->ATT	3	I->I	4	-
mttB	712(238)	C->T	CGT->TGT	1	R->C	5	+
mttB	717(239)	C->T	TTC->TTT	3	F->F	3	-
mttB	719(240)	C->T	CCT->CTT	2	P->L	3	-
mttB	725(242)	C->T	TCT->TTT	2	S->F	2	-
mttB	728(243)	C->T	TCG->TTG	2	S->L	1	-
mttB	749(250)	C->T	TCT->TTT	2	S->F	2	+
atp6	84(28)	C->T	TTC->TTT	3	F->F	1	-
atp6	91(31)	C->T	CCA->TCA	1	P->S	8	+
atp6	101(34)	C->T	TCT->TTT	2	S->F	8	+
atp6	170(57)	C->T	TCA->TTA	2	S->L	8	+
atp6	202(68)	C->T	CTT->TTT	1	L->F	6	-
atp6	208(70)	C->T	CAT->TAT	1	H->Y	8	+
atp6	221(74)	C->T	CCG->CTG	2	P->L	8	+
atp6	227(76)	C->T	CCG->CTG	2	P->L	8	+
atp6	278(93)	C->T	TCC->TTC	2	S->F	8	+
atp6	283(95)	C->T	CGC->TGC	1	R->C	8	+
atp6	290(97)	C->T	TCG->TTG	2	S->L	8	+
atp6	308(103)	C->T	TCG->TTG	2	S->L	8	+
atp6	316(106)	C->T	CGT->TGT	1	R->C	8	+
atp6	323(108)	C->T	CCC->CTT	2	P->L	8	+
atp6	324(108)	C->T	CCC->CTT	3	P->L	6	-
atp6	455(152)	C->T	TCA->TTA	2	S->L	8	+
atp6	514(172)	C->T	CCT->TCT	1	P->S	7	+
atp6	517(173)	C->T	CAT->TAT	1	H->Y	8	+
atp6	539(180)	C->T	TCA->TTA	2	S->L	8	+
atp6	581(194)	C->T	TCA->TTA	2	S->L	8	+
atp6	602(201)	C->T	TCT->TTT	2	S->F	8	+
atp6	653(218)	C->T	CCT->CTT	2	P->L	8	+
atp6	689(230)	C->T	CCG->CTG	2	P->L	8	+
atp6	710(237)	C->T	TCA->TTA	2	S->L	8	+
atp6	718(240)	C->T	CAT->TAT	1	H->Y	8	+
atp6	725(242)	C->T	TCT->TTT	2	S->F	7	+
atp6	734(245)	C->T	TCA->TTA	2	S->L	8	+
atp6	761(254)	C->T	ACA->ATA	2	T->I	7	+
atp6	772(258)	C->T	CAA->TAA	1	Q->*	8	+
ccmB	8(3)	C->T	CCA->CTA	2	P->L	4	-
ccmB	43(15)	C->T	CCA->TCA	1	P->S	5	+
ccmB	71(24)	C->T	TCA->TTA	2	S->L	4	+
ccmB	87(29)	C->T	ATC->ATT	3	I->I	1	-
ccmB	96(32)	G->A	ACG->ACA	3	T->T	1	-
ccmB	128(43)	C->T	TCA->TTA	2	S->L	2	+
ccmB	137(46)	C->T	TCC->TTC	2	S->F	2	+
ccmB	148(50)	C->T	CCG->TTG	1	P->L	1	-
ccmB	149(50)	C->T	CCG->TTG	2	P->L	1	+
ccmB	154(52)	C->T	CGG->TGG	1	R->W	3	+
ccmB	160(54)	C->T	CCT->TCT	1	P->S	3	+
ccmB	165(55)	G->A	CTG->CTA	3	L->L	2	-
ccmB	179(60)	C->T	CCT->CTT	2	P->L	2	+
ccmB	181(61)	C->T	CCC->TCC	1	P->S	2	+
ccmB	193(65)	C->T	CCT->TTT	1	P->F	2	+
ccmB	194(65)	C->T	CCT->TTT	2	P->F	1	+
ccmB	197(66)	G->A	CGA->AAA	2	R->K	2	-
ccmB	286(96)	C->T	CGG->TGG	1	R->W	3	+
ccmB	304(102)	C->T	CGT->TGT	1	R->C	3	+
ccmB	313(105)	C->T	CGT->TGT	1	R->C	4	+
ccmB	337(113)	C->T	CCG->TTG	1	P->L	1	-
ccmB	338(113)	C->T	CCG->CTG	2	P->L	4	+
ccmB	367(123)	C->T	CGG->TGG	1	R->W	5	+
ccmB	379(127)	C->T	CTA->TTA	1	L->L	3	-
ccmB	392(131)	C->T	CCG->CTG	2	P->L	2	+
ccmB	424(142)	C->T	CGT->TGT	1	R->C	1	+
ccmB	467(156)	C->T	TCG->TTG	2	S->L	3	+
ccmB	475(159)	C->T	CCA->TTA	1	P->L	4	-
ccmB	476(159)	C->T	CCA->TTA	2	P->L	4	+
ccmB	485(162)	C->T	TCA->TTA	2	S->L	3	+
ccmB	494(165)	C->T	TCA->TTA	2	S->L	3	+
ccmB	512(171)	C->T	TCC->TTC	2	S->F	3	+
ccmB	514(172)	C->T	CGT->TGT	1	R->C	3	+
ccmB	551(184)	C->T	TCA->TTA	2	S->L	3	+
ccmB	554(185)	C->T	TCG->TTG	2	S->L	2	+
ccmB	567(189)	C->T	TTC->TTT	3	F->F	1	-
ccmB	569(190)	C->T	TCT->TTT	2	S->F	2	+
ccmB	572(191)	C->T	CCG->CTG	2	P->L	1	+
ccmB	596(199)	C->T	TCA->TTA	2	S->L	2	+
ccmB	611(204)	C->T	TCA->TTA	2	S->L	2	+
ccmFc	38(13)	C->T	TCC->TTC	2	S->F	8	+
ccmFc	39(13)	C->T	TCC->TTT	3	S->F	1	-
ccmFc	50(17)	C->T	CCT->CTT	2	P->L	7	+
ccmFc	52(18)	C->T	CGT->TGT	1	R->C	6	+
ccmFc	103(35)	C->T	CCC->TCC	1	P->S	7	+
ccmFc	107(36)	C->T	ACT->ATT	2	T->I	5	-
ccmFc	119(40)	C->T	TCT->TTT	2	S->F	7	+
ccmFc	122(41)	C->T	TCC->TTC	2	S->F	7	+
ccmFc	146(49)	C->T	CCT->CTT	2	P->L	7	+
ccmFc	151(51)	C->T	CCT->TCT	1	P->S	8	+
ccmFc	301(101)	C->T	CGT->TGT	1	R->C	8	-
ccmFc	324(108)	C->T	TTC->TTT	3	F->F	3	-
ccmFc	397(133)	C->T	CGT->TGT	1	R->C	8	+
ccmFc	546(182)	C->T	GTC->GTT	3	V->V	3	-
ccmFc	703(235)	C->T	CCA->TCA	1	P->S	7	-
ccmFc	805(269)	C->T	CCC->TCC	1	P->S	8	+
ccmFc	872(291)	C->T	TCT->TTT	2	S->F	8	+
ccmFc	1142(381)	C->T	CCA->CTA	2	P->L	7	+
ccmFc	1162(388)	C->T	CCG->TTG	1	P->L	6	-
ccmFc	1163(388)	C->T	CCG->TTG	2	P->L	7	+
ccmFc	1237(413)	C->T	CGG->TGG	1	R->W	7	+
ccmFc	1262(421)	C->T	TCG->TTG	2	S->L	8	+
ccmFc	1271(424)	C->T	TCG->TTG	2	S->L	8	-
atp8	47(16)	C->T	TCA->TTA	2	S->L	3	+
atp8	58(20)	C->T	CTC->TTT	1	L->F	3	+
atp8	60(20)	C->T	CTC->TTT	3	L->F	2	-
atp8	76(26)	C->T	CCT->TCT	1	P->S	5	-
atp8	165(55)	C->T	ATC->ATT	3	I->I	3	-
atp8	200(67)	C->T	TCG->TTG	2	S->L	4	+
atp8	231(77)	C->T	TCC->TCT	3	S->S	6	-
atp8	434(145)	C->T	CCA->CTA	2	P->L	8	+
cox3	196(66)	C->T	CCA->TCA	1	P->S	8	+
cox3	329(110)	C->T	CCT->CTT	2	P->L	8	+
cox3	341(114)	C->T	TCT->TTT	2	S->F	8	+
cox3	373(125)	C->T	CTT->TTT	1	L->F	7	+
cox3	395(132)	C->T	TCT->TTT	2	S->F	7	+
cox3	398(133)	C->T	TCT->TTT	2	S->F	8	+
cox3	472(158)	C->T	CGG->TGG	1	R->W	8	+
cox3	497(166)	C->T	CCT->CTT	2	P->L	8	+
cox3	506(169)	C->T	CCT->CTT	2	P->L	8	+
cox3	596(199)	C->T	TCA->TTA	2	S->L	7	+
cox3	611(204)	C->T	TCC->TTC	2	S->F	8	+
cox3	650(217)	C->T	TCC->TTC	2	S->F	8	+
cox3	689(230)	C->T	TCA->TTA	2	S->L	8	+
cox3	838(280)	C->T	CGG->TGG	1	R->W	8	+
cox3	848(283)	C->T	CCA->CTA	2	P->L	8	+
nad3	5(2)	C->T	TCG->TTG	2	S->L	6	+
nad3	39(13)	C->T	ATC->ATT	3	I->I	4	-
nad3	44(15)	C->T	CCG->CTG	2	P->L	7	+
nad3	61(21)	C->T	CCA->TTA	1	P->L	7	-
nad3	62(21)	C->T	CCA->TTA	2	P->L	7	+
nad3	80(27)	C->T	CCA->CTA	2	P->L	7	+
nad3	124(42)	C->T	CAC->TAC	1	H->Y	6	+
nad3	137(46)	C->T	TCC->TTT	2	S->F	6	+
nad3	138(46)	C->T	TCC->TTT	3	S->F	4	-
nad3	146(49)	C->T	TCC->TTC	2	S->F	6	+
nad3	185(62)	C->T	CCG->CTG	2	P->L	8	+
nad3	190(64)	C->T	CCT->TCT	1	P->S	8	+
nad3	208(70)	C->T	CCT->TTT	1	P->F	6	+
nad3	209(70)	C->T	CCT->TTT	2	P->F	7	+
nad3	215(72)	C->T	CCG->CTG	2	P->L	6	+
nad3	224(75)	C->T	ACC->ATC	2	T->I	1	-
nad3	230(77)	C->T	TCT->TTT	2	S->F	4	+
nad3	233(78)	C->T	TCT->TTT	2	S->F	6	+
nad3	247(83)	C->T	CCT->TCT	1	P->S	7	+
nad3	251(84)	C->T	CCC->CTC	2	P->L	7	+
nad3	266(89)	C->T	CCG->CTG	2	P->L	8	+
nad3	275(92)	C->T	TCT->TTT	2	S->F	7	+
nad3	309(103)	G->A	ACG->ACA	3	T->T	1	-
nad3	317(106)	C->T	TCT->TTT	2	S->F	7	+
nad3	344(115)	C->T	TCG->TTG	2	S->L	7	+
nad3	349(117)	C->T	CGG->TGG	1	R->W	7	+
nad4	13(5)	C->T	CTC->TTC	1	L->F	5	+
nad4	29(10)	C->T	TCC->TTC	2	S->F	8	+
nad4	44(15)	C->T	CCT->CTT	2	P->L	8	+
nad4	50(17)	C->T	CCG->CTG	2	P->L	7	+
nad4	74(25)	C->T	ACT->ATT	2	T->I	7	+
nad4	77(26)	C->T	CCT->CTT	2	P->L	7	+
nad4	107(36)	C->T	CCG->CTG	2	P->L	7	+
nad4	154(52)	C->T	CCC->TCC	1	P->S	8	+
nad4	158(53)	C->T	CCT->CTT	2	P->L	7	+
nad4	164(55)	C->T	CCT->CTT	2	P->L	6	+
nad4	166(56)	C->T	CGG->TGG	1	R->W	3	+
nad4	197(66)	C->T	TCT->TTT	2	S->F	7	+
nad4	317(106)	C->T	TCA->TTA	2	S->L	7	+
nad4	362(121)	C->T	ACA->ATA	2	T->I	4	+
nad4	368(123)	C->T	TCT->TTT	2	S->F	5	+
nad4	376(126)	C->T	CGT->TGT	1	R->C	4	+
nad4	401(134)	C->T	TCC->TTC	2	S->F	6	+
nad4	416(139)	C->T	CCT->CTT	2	P->L	6	+
nad4	433(145)	C->T	CTT->TTT	1	L->F	3	+
nad4	436(146)	C->T	CCC->TTC	1	P->F	6	+
nad4	437(146)	C->T	CCC->TTC	2	P->F	5	+
nad4	449(150)	C->T	CCA->CTA	2	P->L	7	+
nad4	533(178)	C->T	TCA->TTA	2	S->L	7	+
nad4	566(189)	C->T	CCG->CTG	2	P->L	8	+
nad4	599(200)	C->T	TCA->TTA	2	S->L	8	+
nad4	659(220)	C->T	TCT->TTT	2	S->F	8	+
nad4	767(256)	C->T	CCT->CTT	2	P->L	8	+
nad4	770(257)	C->T	TCA->TTA	2	S->L	8	+
nad4	784(262)	C->T	CAC->TAC	1	H->Y	7	+
nad4	832(278)	C->T	CGT->TGT	1	R->C	8	+
nad4	836(279)	C->T	TCC->TTC	2	S->F	8	+
nad4	856(286)	C->T	CCA->TCA	1	P->S	8	-
nad4	857(286)	C->T	CCA->TTA	2	P->L	4	+
nad4	883(295)	C->T	CCC->TCC	1	P->S	7	+
nad4	887(296)	C->T	TCG->TTG	2	S->L	6	+
nad4	896(299)	C->T	TCA->TTA	2	S->L	7	+
nad4	934(312)	C->T	CCA->TCA	1	P->S	7	+
nad4	971(324)	C->T	TCT->TTT	2	S->F	8	+
nad4	1006(336)	C->T	CCA->TTA	1	P->L	3	-
nad4	1007(336)	C->T	CCA->CTA	2	P->L	6	+
nad4	1010(337)	C->T	CCG->CTG	2	P->L	3	+
nad4	1016(339)	C->T	TCA->TTA	2	S->L	4	+
nad4	1033(345)	C->T	CCT->TCT	1	P->S	3	+
nad4	1036(346)	C->T	CCA->TCA	1	P->S	1	+
nad4	1091(364)	C->T	GCT->GTT	2	A->V	6	+
nad4	1109(370)	C->T	TCA->TTA	2	S->L	7	+
nad4	1129(377)	C->T	CTC->TTC	1	L->F	6	+
nad4	1132(378)	C->T	CCT->TCT	1	P->S	7	+
nad4	1142(381)	C->T	TCC->TTC	2	S->F	5	+
nad4	1148(383)	C->T	TCT->TTT	2	S->F	5	+
nad4	1151(384)	C->T	TCC->TTC	2	S->F	5	+
nad4	1172(391)	C->T	TCA->TTA	2	S->L	8	+
nad4	1205(402)	C->T	CCA->CTA	2	P->L	8	+
nad4	1211(404)	C->T	TCA->TTA	2	S->L	8	+
nad4	1355(452)	C->T	CCA->CTA	2	P->L	8	+
nad4	1373(458)	C->T	TCC->TTC	2	S->F	7	+
nad4	1405(469)	C->T	CGG->TGG	1	R->W	2	+
nad4	1417(473)	C->T	CAC->TAC	1	H->Y	6	+
nad4	1433(478)	C->T	CCG->CTG	2	P->L	6	+
rps1	26(9)	C->T	TCA->TTA	2	S->L	5	-
rps1	45(15)	C->T	TCC->TCT	3	S->S	1	-
rps1	74(25)	C->T	TCA->TTA	2	S->L	6	+
rps1	134(45)	C->T	CCT->CTT	2	P->L	4	+
rps1	167(56)	C->T	CCT->CTT	2	P->L	6	+
rps1	218(73)	C->T	TCC->TTC	2	S->F	6	-
ccmFn1	80(27)	C->T	CCG->CTG	2	P->L	3	+
ccmFn1	140(47)	C->T	CCT->CTT	2	P->L	2	+
ccmFn1	142(48)	G->A	GCA->ACA	1	A->T	1	-
ccmFn1	163(55)	C->T	CCT->TCT	1	P->S	4	+
ccmFn1	179(60)	C->T	TCG->TTG	2	S->L	4	+
ccmFn1	184(62)	C->T	CGT->TGT	1	R->C	2	+
ccmFn1	193(65)	C->T	CCT->TCT	1	P->S	3	+
ccmFn1	290(97)	C->T	TCA->TTA	2	S->L	5	+
ccmFn1	305(102)	C->T	CCA->CTA	2	P->L	4	+
ccmFn1	325(109)	C->T	CTT->TTT	1	L->F	4	+
ccmFn1	386(129)	C->T	ACT->ATT	2	T->I	4	-
ccmFn1	414(138)	C->T	TTC->TTT	3	F->F	5	-
ccmFn1	511(171)	C->T	CGT->TGT	1	R->C	1	+
ccmFn1	638(213)	C->T	ACT->ATT	2	T->I	1	-
ccmFn1	740(247)	C->T	CCT->CTT	2	P->L	3	+
ccmFn1	749(250)	C->T	TCA->TTA	2	S->L	3	+
ccmFn1	787(263)	C->T	CGT->TGT	1	R->C	4	+
ccmFn1	809(270)	C->T	TCA->TTA	2	S->L	5	+
ccmFn1	821(274)	C->T	CCA->CTA	2	P->L	5	+
ccmFn1	836(279)	C->T	TCA->TTA	2	S->L	4	+
ccmFn1	853(285)	C->T	CGC->TGC	1	R->C	4	+
ccmFn1	985(329)	C->T	CGC->TGC	1	R->C	5	+
ccmFn1	1217(406)	C->T	TCG->TTG	2	S->L	5	-
ccmFn1	1300(434)	C->T	CGG->TGG	1	R->W	6	+
ccmFn1	1325(442)	C->T	TCG->TTG	2	S->L	7	+
ccmFn1	1328(443)	C->T	CCA->CTA	2	P->L	7	+
ccmFn1	1345(449)	C->T	CAT->TAT	1	H->Y	5	+
ccmFn1	1360(454)	C->T	CGG->TGG	1	R->W	5	+
ccmFn1	1378(460)	C->T	CGG->TGG	1	R->W	7	+
ccmFn1	1411(471)	C->T	CGG->TGG	1	R->W	7	+
ccmFn1	1429(477)	C->T	CGT->TGT	1	R->C	7	+
ccmFn1	1472(491)	C->T	TCG->TTG	2	S->L	7	+
ccmFn1	1496(499)	C->T	CCA->CTA	2	P->L	5	+
ccmFn1	1508(503)	C->T	TCA->TTA	2	S->L	6	+
ccmFn1	1543(515)	C->T	CCC->TCC	1	P->S	6	+
ccmFn1	1556(519)	C->T	TCT->TTT	2	S->F	6	+
ccmFn1	1591(531)	C->T	CGG->TGG	1	R->W	5	+
cob	19(7)	C->T	CGA->TGA	1	R->*	1	-
cob	118(40)	C->T	CCG->TCG	1	P->S	7	+
cob	178(60)	C->T	CAC->TAC	1	H->Y	7	+
cob	286(96)	C->T	CTC->TTC	1	L->F	8	+
cob	298(100)	C->T	CAC->TAC	1	H->Y	8	+
cob	325(109)	C->T	CAT->TAT	1	H->Y	8	+
cob	358(120)	C->T	CGG->TGG	1	R->W	8	+
cob	419(140)	C->T	CCA->CTA	2	P->L	8	+
cob	564(188)	C->T	CTC->CTT	3	L->L	8	-
cob	568(190)	C->T	CAT->TAT	1	H->Y	8	+
cob	580(194)	C->T	CTT->TTT	1	L->F	8	+
cob	680(227)	C->T	TCT->TTT	2	S->F	8	+
cob	715(239)	C->T	CGG->TGG	1	R->W	8	+
cob	725(242)	C->T	TCT->TTT	2	S->F	8	+
cob	737(246)	C->T	TCT->TTT	2	S->F	6	+
cob	808(270)	C->T	CCC->TCC	1	P->S	7	+
cob	853(285)	C->T	CAT->TAT	1	H->Y	8	+
cob	908(303)	C->T	CCA->CTA	2	P->L	8	+
cob	982(328)	C->T	CAC->TAC	1	H->Y	8	+
cob	1015(339)	C->T	CGC->TGC	1	R->C	8	+
cob	1081(361)	C->T	CCT->TCT	1	P->S	8	+
cob	1124(375)	C->T	CCG->CTG	2	P->L	8	+
atp4	56(19)	C->T	CCA->CTA	2	P->L	6	+
atp4	59(20)	C->T	TCT->TTT	2	S->F	6	-
atp4	71(24)	C->T	TCA->TTA	2	S->L	8	+
atp4	89(30)	C->T	TCA->TTA	2	S->L	8	+
atp4	118(40)	C->T	CGT->TGT	1	R->C	8	+
atp4	215(72)	C->T	TCG->TTG	2	S->L	8	+
atp4	227(76)	C->T	TCC->TTC	2	S->F	8	-
atp4	248(83)	C->T	CCT->CTT	2	P->L	8	+
atp4	250(84)	C->T	CCG->TTG	1	P->L	8	-
atp4	251(84)	C->T	CCG->TTG	2	P->L	8	-
atp4	395(132)	C->T	TCA->TTA	2	S->L	8	+
atp4	416(139)	C->T	ACT->ATT	2	T->I	8	+
nad7	38(13)	C->T	TCG->TTG	2	S->L	6	+
nad7	44(15)	C->T	TCC->TTT	2	S->F	8	+
nad7	45(15)	C->T	TCC->TTT	3	S->F	3	-
nad7	77(26)	C->T	TCA->TTA	2	S->L	7	+
nad7	83(28)	C->T	TCA->TTA	2	S->L	8	+
nad7	137(46)	C->T	TCA->TTA	2	S->L	7	+
nad7	198(66)	C->T	GTC->GTT	3	V->V	6	-
nad7	218(73)	C->T	ACG->ATG	2	T->M	8	+
nad7	238(80)	C->T	CAT->TAT	1	H->Y	8	+
nad7	245(82)	C->T	TCA->TTA	2	S->L	8	+
nad7	310(104)	C->T	CGT->TGT	1	R->C	8	+
nad7	329(110)	C->T	TCA->TTA	2	S->L	8	+
nad7	338(113)	C->T	TCA->TTA	2	S->L	6	+
nad7	347(116)	C->T	TCA->TTA	2	S->L	8	+
nad7	377(126)	C->T	TCA->TTA	2	S->L	8	+
nad7	439(147)	C->T	CCG->TCG	1	P->S	8	+
nad7	525(175)	C->T	TCC->TCT	3	S->S	3	-
nad7	527(176)	C->T	TCC->TTC	2	S->F	7	+
nad7	572(191)	C->T	TCA->TTA	2	S->L	8	+
nad7	692(231)	C->T	TCG->TTG	2	S->L	8	+
nad7	718(240)	C->T	CAT->TAT	1	H->Y	8	+
nad7	728(243)	C->T	TCG->TTG	2	S->L	8	+
nad7	733(245)	C->T	CCT->TTT	1	P->F	8	+
nad7	734(245)	C->T	CCT->TTT	2	P->F	7	+
nad7	763(255)	C->T	CGC->TGC	1	R->C	8	+
nad7	783(261)	C->T	ATC->ATT	3	I->I	3	-
nad7	789(263)	C->T	ATC->ATT	3	I->I	1	-
nad7	830(277)	C->T	CCT->CTT	2	P->L	8	+
nad7	932(311)	C->T	CCT->CTT	2	P->L	8	+
nad7	951(317)	C->T	TCC->TCT	3	S->S	6	-
nad7	961(321)	C->T	CCT->TCT	1	P->S	8	+
nad7	1038(346)	C->T	CCC->CCT	3	P->P	8	-
nad7	1045(349)	C->T	CGT->TGT	1	R->C	8	+
nad7	1067(356)	C->T	TCT->TTT	2	S->F	8	+
nad7	1076(359)	C->T	TCA->TTA	2	S->L	8	+
nad7	1091(364)	C->T	TCT->TTT	2	S->F	8	+
nad7	1112(371)	C->T	CCA->CTA	2	P->L	8	+
nad7	1154(385)	C->T	TCT->TTT	2	S->F	8	+
nad4L	11(4)	C->T	TCT->TTT	2	S->F	7	+
nad4L	25(9)	C->T	CGG->TGG	1	R->W	7	+
nad4L	56(19)	C->T	CCT->CTT	2	P->L	7	+
nad4L	65(22)	C->T	TCA->TTA	2	S->L	7	+
nad4L	70(24)	C->T	CCA->TCA	1	P->S	8	+
nad4L	80(27)	C->T	TCA->TTA	2	S->L	8	+
nad4L	101(34)	C->T	TCG->TTG	2	S->L	7	+
nad4L	200(67)	C->T	TCA->TTA	2	S->L	8	+
nad4L	251(84)	C->T	TCC->TTC	2	S->F	7	+
rpl5	38(13)	C->T	TCA->TTA	2	S->L	8	+
rpl5	50(17)	C->T	CCG->CTG	2	P->L	7	+
rpl5	62(21)	C->T	CCG->CTG	2	P->L	7	+
rpl5	67(23)	C->T	CAC->TAC	1	H->Y	7	+
rpl5	95(32)	C->T	TCG->TTG	2	S->L	8	+
rpl5	169(57)	C->T	CCG->TTG	1	P->L	8	-
rpl5	170(57)	C->T	CCG->TTG	2	P->L	6	-
rpl5	172(58)	C->T	CGC->TGC	1	R->C	8	+
rpl5	213(71)	C->T	TTC->TTT	3	F->F	7	-
rpl5	341(114)	C->T	TCG->TTG	2	S->L	8	-
rpl5	388(130)	C->T	CCC->TCC	1	P->S	8	+
rpl5	524(175)	C->T	CCA->CTA	2	P->L	8	+
rpl5	527(176)	C->T	CCG->CTG	2	P->L	8	+
nad5	155(52)	C->T	CCG->CTG	2	P->L	8	+
nad5	242(81)	C->T	CCG->CTG	2	P->L	6	+
nad5	272(91)	C->T	TCC->TTC	2	S->F	6	+
nad5	288(96)	C->T	GTC->GTT	3	V->V	1	-
nad5	354(118)	C->T	TCC->TCT	3	S->S	7	-
nad5	358(120)	C->T	CCT->TTT	1	P->F	7	+
nad5	359(120)	C->T	CCT->TTT	2	P->F	7	+
nad5	374(125)	C->T	CCA->CTA	2	P->L	7	+
nad5	398(133)	C->T	TCT->TTT	2	S->F	7	+
nad5	494(165)	C->T	ACA->ATA	2	T->I	8	+
nad5	506(169)	C->T	CCT->CTT	2	P->L	8	+
nad5	539(180)	C->T	CCT->CTT	2	P->L	8	+
nad5	548(183)	C->T	TCG->TTG	2	S->L	7	-
nad5	553(185)	C->T	CGT->TGT	1	R->C	6	+
nad5	598(200)	C->T	CGT->TGT	1	R->C	8	+
nad5	713(238)	C->T	TCG->TTG	2	S->L	8	+
nad5	721(241)	C->T	CGG->TGG	1	R->W	8	+
nad5	725(242)	C->T	TCA->TTA	2	S->L	7	+
nad5	764(255)	C->T	TCG->TTG	2	S->L	8	+
nad5	835(279)	C->T	CCA->TCA	1	P->S	8	+
nad5	863(288)	C->T	TCT->TTT	2	S->F	8	+
nad5	1184(395)	C->T	CCA->CTA	2	P->L	8	+
nad5	1400(467)	C->T	TCA->TTA	2	S->L	8	+
nad5	1490(497)	C->T	CCC->CTC	2	P->L	8	+
nad5	1550(517)	C->T	ACA->ATA	2	T->I	8	+
nad5	1580(527)	C->T	TCA->TTA	2	S->L	8	+
nad5	1589(530)	C->T	TCT->TTT	2	S->F	7	+
nad5	1610(537)	C->T	CCC->CTC	2	P->L	8	+
nad5	1859(620)	C->T	TCT->TTT	2	S->F	8	+
nad5	1895(632)	C->T	TCA->TTA	2	S->L	8	+
nad5	1900(634)	C->T	CCA->TTA	1	P->L	7	-
nad5	1901(634)	C->T	CCA->TTA	2	P->L	7	+
nad5	1916(639)	C->T	TCT->TTT	2	S->F	7	+
nad5	1918(640)	C->T	CGT->TGT	1	R->C	7	+
nad5	1958(653)	C->T	TCG->TTG	2	S->L	8	+
atp9	20(7)	C->T	TCA->TTA	2	S->L	8	+
atp9	50(17)	C->T	TCA->TTA	2	S->L	7	+
atp9	82(28)	C->T	CTC->TTC	1	L->F	8	+
atp9	90(30)	C->T	TCC->TCT	3	S->S	8	-
atp9	92(31)	C->T	TCG->TTG	2	S->L	8	+
atp9	134(45)	C->T	TCA->TTA	2	S->L	8	+
atp9	182(61)	C->T	TCG->TTG	2	S->L	8	+
atp9	191(64)	C->T	CCA->CTA	2	P->L	8	+
atp9	205(69)	C->T	CTG->TTG	1	L->L	8	-
atp9	212(71)	C->T	TCA->TTA	2	S->L	8	+
atp9	223(75)	C->T	CGA->TGA	1	R->*	8	+
rps4	37(13)	C->T	CCA->TTA	1	P->L	1	-
rps4	38(13)	C->T	CCA->TTA	2	P->L	5	-
rps4	49(17)	C->T	CGG->TGG	1	R->W	7	+
rps4	164(55)	C->T	TCA->TTA	2	S->L	6	+
rps4	184(62)	C->T	CCC->TCC	1	P->S	4	+
rps4	242(81)	C->T	TCA->TTA	2	S->L	1	-
rps4	278(93)	C->T	TCG->TTG	2	S->L	6	+
rps4	290(97)	C->T	CCG->CTG	2	P->L	5	+
rps4	335(112)	C->T	CCG->CTG	2	P->L	6	+
rps4	474(158)	C->T	ATC->ATT	3	I->I	1	-
rps4	482(161)	C->T	TCA->TTA	2	S->L	5	+
rps4	662(221)	C->T	TCC->TTT	2	S->F	1	-
rps4	663(221)	C->T	TCC->TTT	3	S->F	1	-
rps4	830(277)	C->T	TCG->TTG	2	S->L	1	-
rps4	834(278)	C->T	ACC->ACT	3	T->T	5	-
rps4	849(283)	C->T	TCC->TCT	3	S->S	1	-
rps4	870(290)	C->T	ATC->ATT	3	I->I	4	-
rps4	899(300)	C->T	TCG->TTG	2	S->L	4	+
rps4	910(304)	C->T	CAT->TAT	1	H->Y	5	+
rps4	920(307)	C->T	CCA->CTA	2	P->L	4	+
rps4	935(312)	C->T	TCT->TTT	2	S->F	4	+
rps4	986(329)	C->T	CCA->CTA	2	P->L	6	+
rps4	995(332)	C->T	CCT->CTT	2	P->L	6	+
rps4	1000(334)	C->T	CGA->TGA	1	R->*	6	-
rps13	5(2)	C->T	TCA->TTA	2	S->L	6	+
rps13	26(9)	C->T	TCA->TTA	2	S->L	6	+
rps13	56(19)	C->T	TCA->TTA	2	S->L	7	+
rps13	100(34)	C->T	CGT->TGT	1	R->C	6	+
rps13	256(86)	C->T	CGT->TGT	1	R->C	6	+
rps13	287(96)	C->T	TCG->TTG	2	S->L	7	+
ccmFn2	209(70)	C->T	TCA->TTA	2	S->L	7	-
ccmFn2	243(81)	C->T	TTC->TTT	3	F->F	1	-
ccmFn2	288(96)	C->T	CTC->CTT	3	L->L	2	-
ccmFn2	327(109)	C->T	TTC->TTT	3	F->F	3	-
ccmFn2	629(210)	C->T	TCA->TTA	2	S->L	7	-
ccmFn2	716(239)	C->T	TCC->TTC	2	S->F	8	-
ccmFn2	830(277)	C->T	TCG->TTG	2	S->L	7	-
ccmFn2	1001(334)	C->T	TCG->TTG	2	S->L	5	-
ccmFn2	1142(381)	C->T	CCA->CTA	2	P->L	8	-
ccmFn2	1329(443)	C->T	ATC->ATT	3	I->I	5	-
ccmFn2	1502(501)	C->T	CCG->CTG	2	P->L	6	-
ccmFn2	1666(556)	C->T	CGT->TGT	1	R->C	7	-
ccmFn2	1699(567)	C->T	CCT->TCT	1	P->S	7	-
ccmFn2	1730(577)	C->T	TCA->TTA	2	S->L	7	-
ccmFn2	1744(582)	C->T	CGG->TGG	1	R->W	8	-
rpl16	15(5)	C->T	CTC->CTT	3	L->L	7	-
rpl16	48(16)	C->T	CTC->CTT	3	L->L	7	-
rpl16	79(27)	C->T	CAG->TAG	1	Q->*	7	+
rpl16	93(31)	C->T	TGC->TGT	3	C->C	8	-
rpl16	184(62)	C->T	CGC->TGT	1	R->C	8	+
rpl16	186(62)	C->T	CGC->TGT	3	R->C	7	-
rpl16	225(75)	C->T	GGC->GGT	3	G->G	3	-
rpl16	227(76)	C->T	ACC->ATT	2	T->I	6	+
rpl16	228(76)	C->T	ACC->ATT	3	T->I	8	-
rpl16	287(96)	C->T	ACA->ATA	2	T->I	6	+
rpl16	355(119)	C->T	CTC->TTC	1	L->F	7	+
rpl16	444(148)	C->T	TCC->TCT	3	S->S	8	-
rpl16	458(153)	C->T	CCA->CTA	2	P->L	8	+
rpl16	524(175)	C->T	CCA->CTA	2	P->L	7	+
rpl16	530(177)	C->T	TCG->TTG	2	S->L	8	+
nad9	14(5)	C->T	TCC->TTT	2	S->F	7	+
nad9	15(5)	C->T	TCC->TTT	3	S->F	5	-
nad9	92(31)	C->T	TCT->TTT	2	S->F	6	+
nad9	113(38)	C->T	CCA->CTA	2	P->L	8	+
nad9	167(56)	C->T	TCG->TTG	2	S->L	8	+
nad9	190(64)	C->T	CAT->TAT	1	H->Y	6	+
nad9	223(75)	C->T	CAT->TAT	1	H->Y	7	+
nad9	298(100)	C->T	CCA->TCA	1	P->S	7	+
nad9	311(104)	C->T	CCA->CTA	2	P->L	8	+
nad9	328(110)	C->T	CGG->TGG	1	R->W	8	+
nad9	356(119)	C->T	TCT->TTT	2	S->F	8	+
nad9	368(123)	C->T	TCC->TTC	2	S->F	8	+
nad9	398(133)	C->T	TCA->TTA	2	S->L	8	+
nad9	414(138)	C->T	TTC->TTT	3	F->F	1	-
nad9	539(180)	C->T	TCT->TTT	2	S->F	8	+
orf115a	361(121)	G->A	GAA->AAA	1	E->K	7	-
orf115a	370(124)	G->A	GAA->AAA	1	E->K	8	-
orf113b	12(4)	C->T	GCC->GCT	3	A->A	1	-
orf113b	39(13)	C->T	GCC->GCT	3	A->A	1	-
orf113b	48(16)	G->A	TTG->TTA	3	L->L	1	-
orf113b	74(25)	T->C	ATG->ACG	2	M->T	1	-
orf222	47(16)	C->T	TCA->TTA	2	S->L	3	-
orf222	58(20)	C->T	CTC->TTT	1	L->F	3	-
orf222	60(20)	C->T	CTC->TTT	3	L->F	2	-
orf222	76(26)	C->T	CCT->TCT	1	P->S	5	-
orf222	165(55)	C->T	ATC->ATT	3	I->I	3	-
orf222	200(67)	C->T	TCG->TTG	2	S->L	4	-
rps7	116(39)	C->T	CCA->CTA	2	P->L	6	+
rps7	277(93)	C->T	CTT->TTT	1	L->F	6	-
rps7	332(111)	C->T	TCA->TTA	2	S->L	6	+
orf115b	38(13)	C->T	TCG->TTG	2	S->L	8	-
orf135c	429(143)	G->A	GTG->GTA	3	V->V	1	-
orf135c	453(151)	T->C	GCT->GCC	3	A->A	1	-
orf135c	459(153)	T->C	GCT->GCC	3	A->A	1	-
rps14a	165(55)	C->T	TCC->TCT	3	S->S	6	-
rps14a	215(72)	C->T	TCC->TTC	2	S->F	8	+
rps14a	216(72)	C->T	TCC->TTT	3	S->F	1	-
rps14a	292(98)	C->T	CCT->TCT	1	P->S	8	+
rps14b	80(27)	C->T	TCA->TTA	2	S->L	8	-
rps14b	149(50)	C->T	CCA->CTA	2	P->L	8	+
rps11	9(3)	C->T	TTC->TTT	3	F->F	1	-
rps11	23(8)	C->T	TCG->TTG	2	S->L	5	-
rps11	285(95)	C->T	TTC->TTT	3	F->F	4	-
rps11	411(137)	C->T	CCC->CCT	3	P->P	5	-
rps11	427(143)	C->T	CAA->TAA	1	Q->*	6	+
rps11	436(146)	C->T	CCA->TCA	1	P->S	1	-
rps2	102(34)	C->T	TCC->TCT	3	S->S	1	-
rps2	179(60)	C->T	CCC->CTC	2	P->L	4	-
rps2	200(67)	C->T	TCC->TTC	2	S->F	5	-
rps2	449(150)	C->T	GCA->GTA	2	A->V	5	+
rps2	520(174)	C->T	CCT->TCT	1	P->S	4	+
rps2	544(182)	C->T	CGT->TGT	1	R->C	6	+
rps2	551(184)	C->T	TCG->TTG	2	S->L	4	+
rps19a	116(39)	C->T	TCG->TTG	2	S->L	8	+
rps19a	138(46)	C->T	TCC->TCT	3	S->S	3	-
rps19a	163(55)	C->T	CCT->TTT	1	P->F	6	+
rps19a	164(55)	C->T	CCT->CTT	2	P->L	8	+
rps19a	221(74)	C->T	TCT->TTT	2	S->F	8	-
rps19b	116(39)	C->T	TCG->TTG	2	S->L	3	+
rps19b	138(46)	C->T	TCC->TCT	3	S->S	1	-
rps19b	164(55)	C->T	CCT->CTT	2	P->L	4	+
rps19b	221(74)	C->T	TCT->TTT	2	S->F	4	-
rps19c	116(39)	C->T	TCG->TTG	2	S->L	1	+
rps19c	163(55)	C->T	CCT->TTT	1	P->F	2	+
rps19c	164(55)	C->T	CCT->CTT	2	P->L	3	+
rps19c	221(74)	C->T	TCT->TTT	2	S->F	2	-
rps19d	116(39)	C->T	TCG->TTG	2	S->L	2	+
rps19d	164(55)	C->T	CCT->CTT	2	P->L	2	+
rps19d	221(74)	C->T	TCT->TTT	2	S->F	3	-
rps19e	116(39)	C->T	TCG->TTG	2	S->L	3	+
rps19e	138(46)	C->T	TCC->TCT	3	S->S	1	-
rps19e	163(55)	C->T	CCT->TTT	1	P->F	3	+
rps19e	164(55)	C->T	CCT->CTT	2	P->L	6	+
rps19e	221(74)	C->T	TCT->TTT	2	S->F	6	-
rpl2	58(20)	C->T	CCA->TCA	1	P->S	2	-
rpl2	64(22)	C->T	CGG->TGG	1	R->W	1	-
rpl2	69(23)	C->T	TTC->TTT	3	F->F	1	-
rpl2	361(121)	C->T	CCT->TCT	1	P->S	1	-
rpl2	1432(478)	C->T	CCA->TCA	1	P->S	7	+
rps10	17(6)	C->T	ACG->ATG	2	T->M	4	+
rps10	31(11)	C->T	CGC->TGC	1	R->C	4	-
rps10	241(81)	C->T	CGC->TGC	1	R->C	1	-
rps10	252(84)	C->T	TTC->TTT	3	F->F	1	-
rps10	256(86)	C->T	CGG->TGG	1	R->W	5	+
rps10	269(90)	G->A	CGT->CAG	2	R->Q	3	-
rps10	323(108)	C->T	TCG->TTG	2	S->L	5	+
rps10	352(118)	C->T	CGA->TGA	1	R->*	4	+
rps10	363(121)	C->T	ATC->ATT	3	I->I	4	-
sdh4	29(10)	C->T	TCG->TTG	2	S->L	8	-
sdh4	39(13)	C->T	CCC->CCT	3	P->P	8	-
petL	5(2)	C->T	CCT->CTT	2	P->L	3	-
petL	14(5)	C->T	ACT->ATT	2	T->I	1	-
petL	55(19)	C->T	CCA->TTA	1	P->L	4	-
petL	56(19)	C->T	CCA->TTA	2	P->L	3	-
petL	88(30)	C->T	CTT->TTT	1	L->F	1	-
psbA	1186(396)	C->T	CCA->TCA	1	P->S	8	-
psbA	1319(440)	C->T	CCT->CTT	2	P->L	8	-
psbA	1331(444)	C->T	TCT->TTT	2	S->F	8	-
psbA	1363(455)	C->T	CTT->TTT	1	L->F	7	-
psbA	1385(462)	C->T	TCT->TTT	2	S->F	7	-
psbA	1388(463)	C->T	TCT->TTT	2	S->F	8	-
psbA	1462(488)	C->T	CGG->TGG	1	R->W	8	-
psbA	1487(496)	C->T	CCT->CTT	2	P->L	8	-
psbA	1496(499)	C->T	CCT->CTT	2	P->L	8	-
psbA	1586(529)	C->T	TCA->TTA	2	S->L	7	-
psbA	1601(534)	C->T	TCC->TTC	2	S->F	8	-
psbA	1640(547)	C->T	TCC->TTC	2	S->F	8	-
psbA	1679(560)	C->T	TCA->TTA	2	S->L	8	-
psbA	1828(610)	C->T	CGG->TGG	1	R->W	8	-
psbA	1838(613)	C->T	CCA->CTA	2	P->L	8	-
rpo	1158(386)	G->A	TTG->TTA	3	L->L	1	-
orf396	363(121)	G->A	ACG->ACA	3	T->T	1	-
orf247-ct	202(68)	C->T	CCA->TCA	1	P->S	7	-
orf247-ct	644(215)	G->A	GGA->GAA	2	G->E	8	-
orf247-ct	658(220)	G->A	GTG->ATG	1	V->M	8	-
petB	173(58)	C->T	ACT->GTT	2	T->V	1	-
petB	220(74)	T->C	TAT->CAT	1	Y->H	1	-
petB	253(85)	G->A	GTT->ATT	1	V->I	1	-
petB	269(90)	C->T	ACT->ATT	2	T->I	1	-
petB	366(122)	C->T	CTC->CTT	3	L->L	1	-
petB	389(130)	G->A	CGC->CAC	2	R->H	1	-
petB	416(139)	T->C	GTT->GCT	2	V->A	1	-
petB	451(151)	G->A	GGT->AGT	1	G->S	1	-
petB	459(153)	C->T	TCC->TCT	3	S->S	1	-
petB	466(156)	C->T	CGG->TGG	1	R->W	4	+
petB	508(170)	G->A	GTA->ATA	1	V->I	1	-
petB	521(174)	T->C	ATT->ACT	2	I->T	1	-
petB	659(220)	C->T	CCA->CTA	2	P->L	6	+
lhbA	50(17)	C->T	TCA->TTA	2	S->L	3	-
